# Supplementary material for: Nonideal State Equations to Evaluate the Laminar Flame Speed and Ignition Delay Times at Subcritical, Transcritical, and Supercritical Conditions of Ethanol
Source: ACS Omega. 2025 May 30;10(22):22445–58. doi: 10.1021/acsomega.4c09415 (PMC12163791; doi:10.1021/acsomega.4c09415)
Supplement: Supplementary file 2 [file ao4c09415_si_002.zip]

Archive with 2 entries (1 files):
- Supplementary_2/
- Supplementary_2/Ethanol_RM_2nd.yaml
