# Supplementary material for: Nonideal State Equations to Evaluate the Laminar Flame Speed and Ignition Delay Times at Subcritical, Transcritical, and Supercritical Conditions of Ethanol
Source: ACS Omega. 2025 May 30;10(22):22445–58. doi: 10.1021/acsomega.4c09415 (PMC12163791; doi:10.1021/acsomega.4c09415)
Supplement: Supplementary file 2 [file ao4c09415_si_002.zip › Supplementary_2/Ethanol_RM_2nd.yaml]

description: |-
  ---------------------------------------------------------------------------
  ---------------------------------------------------------------------------
    Paulo V. R. Plácido
    Henrique Beneduzzi Mantovani
    Dario Alviso
    Rogérios Gonçalves dos Santos
    University of Campinas - UNICAMP.
    Non-ideal state equations to evaluate the laminar flame speed and ignition delay times at subcritical, transcritical and supercritical conditions of ethanol
  ---------------------------------------------------------------------------
  ---------------------------------------------------------------------------
units: {length: cm, quantity: mol, activation-energy: cal/mol}

phases:
- name: Ethanol_RM_2nd
  thermo: ideal-gas
  elements: [H, C, O, N, Ar]
  species: [H, H2, C, CH, CH2, CH3, O, CH4, OH, H2O, C2H2, C2H3, CO, N2,
    C2H4, HCO, C2H5, CH2O, C2H6, CH3O, CH2OH, O2, CH3OH, HO2, H2O2, C3H3,
    AR, C3H4-P, C3H4-A, HCCO, C3H5-A, CH2CO, C3H6, C2H3O1-2, CH3CO, CH2CHO,
    CO2, CH3CHO, C2H3OH, C2H5O, PC2H4OH, SC2H4OH, HOCHO, C2H5OH, CH3O2,
    CH3O2H, CH3CHCO, C2H3CHO, C3H5OH, CH3CO2, CH3CO3, CH3CO3H, O2C2H4OH,
    ]
  kinetics: gas
  reactions: all    
  transport: mixture-averaged
  state: {T: 300.0, P: 1 atm}
  
- name: Ethanol_RM_2nd_RK
  thermo: Redlich-Kwong
  elements: [H, C, O, N, Ar]
  species: [H, H2, C, CH, CH2, CH3, O, CH4, OH, H2O, C2H2, C2H3, CO, N2,
    C2H4, HCO, C2H5, CH2O, C2H6, CH3O, CH2OH, O2, CH3OH, HO2, H2O2, C3H3,
    AR, C3H4-P, C3H4-A, HCCO, C3H5-A, CH2CO, C3H6, C2H3O1-2, CH3CO, CH2CHO,
    CO2, CH3CHO, C2H3OH, C2H5O, PC2H4OH, SC2H4OH, HOCHO, C2H5OH, CH3O2,
    CH3O2H, CH3CHCO, C2H3CHO, C3H5OH, CH3CO2, CH3CO3, CH3CO3H, O2C2H4OH,
    ]
  kinetics: gas
  reactions: all 
  transport: mixture-averaged
  state: {T: 300.0, P: 1 atm}
  
- name: Ethanol_RM_2nd_PR
  thermo: Peng-Robinson
  elements: [H, C, O, N, Ar]
  species: [{pr-species: [H, H2, C, CH, CH2, CH3, O, CH4, OH, H2O, C2H2, C2H3, CO, N2,
    C2H4, HCO, C2H5, CH2O, C2H6, CH3O, CH2OH, O2, CH3OH, HO2, H2O2, C3H3,
    AR, C3H4-P, C3H4-A, HCCO, C3H5-A, CH2CO, C3H6, C2H3O1-2, CH3CO, CH2CHO,
    CO2, CH3CHO, C2H3OH, C2H5O, PC2H4OH, SC2H4OH, HOCHO, C2H5OH, CH3O2,
    CH3O2H, CH3CHCO, C2H3CHO, C3H5OH, CH3CO2, CH3CO3, CH3CO3H, O2C2H4OH,
    ]}]
  kinetics: gas
  reactions: all
  transport: mixture-averaged
  state: {T: 300.0, P: 1 atm}
  
  

species:
- name: H
  composition: {H: 1}
  thermo:
    model: NASA7
    temperature-ranges: [200.0, 6000.0, 6000.0]
    data:
    - [2.5, 0.0, 0.0, 0.0, 0.0, 2.547366e+04, -0.44668285]
    - [2.5, 0.0, 0.0, 0.0, 0.0, 2.547366e+04, -0.44668285]
  equation-of-state:
    model: Redlich-Kwong
    a: [1.32125e+11, 0]
    b: 17.63395812
    note:   
  transport:
    model: gas
    geometry: atom
    diameter: 2.05
    well-depth: 145.0
- name: H2
  composition: {H: 2}
  thermo:
    model: NASA7
    temperature-ranges: [200.0, 1000.0, 6000.0]
    data:
    - [2.34433112, 7.98052075e-03, -1.9478151e-05, 2.01572094e-08, -7.37611761e-12,
      -917.935173, 0.683010238]
    - [2.93286575, 8.26608026e-04, -1.46402364e-07, 1.54100414e-11, -6.888048e-16,
      -813.065581, -1.02432865]
  equation-of-state:
    model: Redlich-Kwong
    a: [1.43319e+11, 0]
    b: 18.42802577
    note: 
  transport:
    model: gas
    geometry: linear
    diameter: 2.9200000000000004
    well-depth: 38.0
    polarizability: 0.7900000000000001
    rotational-relaxation: 280.0
- name: C
  composition: {C: 1}
  thermo:
    model: NASA7
    temperature-ranges: [200.0, 1000.0, 6000.0]
    data:
    - [2.5542395, -3.2153772e-04, 7.3379223e-07, -7.3223487e-10, 2.6652144e-13,
      8.5442681e+04, 4.5313085]
    - [2.605583, -1.9593434e-04, 1.0673722e-07, -1.642394e-11, 8.187058e-16,
      8.5411742e+04, 4.1923868]
  equation-of-state:
    model: Redlich-Kwong
    a: [9.49955E+12, 0]
    b: 33.0356794809531
  note:
  transport:
    model: gas
    geometry: atom
    diameter: 3.2980000000000005
    well-depth: 71.4
- name: CH
  composition: {C: 1, H: 1}
  thermo:
    model: NASA7
    temperature-ranges: [200.0, 1000.0, 6000.0]
    data:
    - [3.4897583, 3.243216e-04, -1.6899751e-06, 3.162842e-09, -1.4061803e-12,
      7.0612646e+04, 2.0842841]
    - [2.5209369, 1.7653639e-03, -4.614766e-07, 5.9289675e-11, -3.3474501e-15,
      7.0946769e+04, 7.4051829]
  equation-of-state:
    model: Redlich-Kwong
    a: [1.04730E+13, 0]
    b: 36.3861790428869
    note:
  transport:
    model: gas
    geometry: linear
    diameter: 2.7500000000000004
    well-depth: 80.0
- name: CH2
  composition: {C: 1, H: 2}
  thermo:
    model: NASA7
    temperature-ranges: [200.0, 1000.0, 6000.0]
    data:
    - [3.71757846, 1.2739126e-03, 2.17347251e-06, -3.488585e-09, 1.65208866e-12,
      4.58723866e+04, 1.75297945]
    - [3.14631886, 3.03671259e-03, -9.96474439e-07, 1.5048358e-10, -8.57335515e-15,
      4.60412605e+04, 4.72341711]
  equation-of-state:
    model: Redlich-Kwong
    a: [1.14589E+13, 0]
    b: 39.7330616503182
  note: 
  transport:
    model: gas
    geometry: linear
    diameter: 3.8
    well-depth: 144.0
- name: CH3
  composition: {C: 1, H: 3}
  thermo:
    model: NASA7
    temperature-ranges: [200.0, 1000.0, 6000.0]
    data:
    - [3.6571797, 2.1265979e-03, 5.4583883e-06, -6.6181003e-09, 2.4657074e-12,
      1.6422716e+04, 1.6735354]
    - [2.9781206, 5.797852e-03, -1.97558e-06, 3.072979e-10, -1.7917416e-14,
      1.6509513e+04, 4.7224799]
  equation-of-state:
    model: Redlich-Kwong
    a: [1.26272E+13, 0]
    b: 43.0916980103226
  note:
  transport:
    model: gas
    geometry: linear
    diameter: 3.8
    well-depth: 144.0
- name: O
  composition: {O: 1}
  thermo:
    model: NASA7
    temperature-ranges: [200.0, 1000.0, 6000.0]
    data:
    - [3.1682671, -3.27931884e-03, 6.64306396e-06, -6.12806624e-09, 2.11265971e-12,
      2.91222592e+04, 2.05193346]
    - [2.54363697, -2.73162486e-05, -4.1902952e-09, 4.95481845e-12, -4.79553694e-16,
      2.9226012e+04, 4.92229457]
  equation-of-state:
    model: Redlich-Kwong
    a: [4.74173e+11, 0]
    b: 10.69952492
  note: 
  transport:
    model: gas
    geometry: atom
    diameter: 2.7500000000000004
    well-depth: 80.0
- name: CH4
  composition: {C: 1, H: 4}
  thermo:
    model: NASA7
    temperature-ranges: [200.0, 1000.0, 6000.0]
    data:
    - [5.14911468, -0.0136622009, 4.91453921e-05, -4.84246767e-08, 1.66603441e-11,
      -1.02465983e+04, -4.63848842]
    - [1.65326226, 0.0100263099, -3.31661238e-06, 5.36483138e-10, -3.14696758e-14,
      -1.00095936e+04, 9.90506283]
  equation-of-state:
    model: Redlich-Kwong
    a: [3.22224e+12, 0]
    b: 29.84830308
    note: 
  transport:
    model: gas
    geometry: nonlinear
    diameter: 3.7460000000000004
    well-depth: 141.4
    polarizability: 2.6
    rotational-relaxation: 13.0
- name: OH
  composition: {H: 1, O: 1}
  thermo:
    model: NASA7
    temperature-ranges: [200.0, 1000.0, 6000.0]
    data:
    - [3.99198424, -2.40106655e-03, 4.61664033e-06, -3.87916306e-09, 1.36319502e-12,
      3368.89836, -0.103998477]
    - [2.83853033, 1.10741289e-03, -2.94000209e-07, 4.20698729e-11, -2.4228989e-15,
      3697.80808, 5.84494652]
  equation-of-state:
    model: Redlich-Kwong
    a: [1.05076E+13, 0]
    b: 29.3703924024073
  note:
  transport:
    model: gas
    geometry: linear
    diameter: 2.7500000000000004
    well-depth: 80.0
- name: H2O
  composition: {H: 2, O: 1}
  thermo:
    model: NASA7
    temperature-ranges: [200.0, 1000.0, 6000.0]
    data:
    - [4.1986352, -2.0364017e-03, 6.5203416e-06, -5.4879269e-09, 1.771968e-12,
      -3.0293726e+04, -0.84900901]
    - [2.6770389, 2.9731816e-03, -7.7376889e-07, 9.4433514e-11, -4.2689991e-15,
      -2.9885894e+04, 6.88255]
  equation-of-state:
    model: Redlich-Kwong
    a: [1.42674e+13, 0]
    b: 21.12705912
  note:
  transport:
    model: gas
    geometry: nonlinear
    diameter: 2.6050000000000004
    well-depth: 572.4
    dipole: 1.8440005262719967
    rotational-relaxation: 4.0
- name: C2H2
  composition: {C: 2, H: 2}
  thermo:
    model: NASA7
    temperature-ranges: [200.0, 1000.0, 6000.0]
    data:
    - [0.808679682, 0.0233615762, -3.55172234e-05, 2.80152958e-08, -8.50075165e-12,
      2.64289808e+04, 13.9396761]
    - [4.65878489, 4.88396667e-03, -1.60828888e-06, 2.46974544e-10, -1.38605959e-14,
      2.57594042e+04, -3.99838194]
  equation-of-state:
    model: Redlich-Kwong
    a: [8.3196e+12, 0]
    b: 36.168759799
  note: 
  transport:
    model: gas
    geometry: linear
    diameter: 3.7210000000000005
    well-depth: 265.3
    rotational-relaxation: 2.5
- name: C2H3
  composition: {C: 2, H: 3}
  thermo:
    model: NASA7
    temperature-ranges: [300.0, 1400.0, 5000.0]
    data:
    - [1.25545094, 0.0157481597, -1.12218328e-05, 4.50915682e-09, -7.74861577e-13,
      3.47435574e+04, 16.9664043]
    - [4.99675415, 6.55838271e-03, -2.20921909e-06, 3.39300272e-10, -1.95316926e-14,
      3.34604382e+04, -3.01451097]
  equation-of-state:
    model: Redlich-Kwong
    a: [1.63085e+13, 0]
    b: 50.1807108505
  note:
  transport:
    model: gas
    geometry: nonlinear
    diameter: 3.7210000000000005
    well-depth: 265.3
    rotational-relaxation: 1.0
- name: CO
  composition: {C: 1, O: 1}
  thermo:
    model: NASA7
    temperature-ranges: [200.0, 1000.0, 6000.0]
    data:
    - [3.5795335, -6.1035369e-04, 1.0168143e-06, 9.0700586e-10, -9.0442449e-13,
      -1.4344086e+04, 3.5084093]
    - [3.0484859, 1.3517281e-03, -4.8579405e-07, 7.8853644e-11, -4.6980746e-15,
      -1.4266117e+04, 6.0170977]
  equation-of-state:
    model: Redlich-Kwong
    a: [1.73552e+12, 0]
    b: 27.45632244
  note: 
  transport:
    model: gas
    geometry: linear
    diameter: 3.65
    well-depth: 98.1
    polarizability: 1.9500000000000002
    rotational-relaxation: 1.8
- name: N2
  composition: {N: 2}
  thermo:
    model: NASA7
    temperature-ranges: [200.0, 1000.0, 6000.0]
    data:
    - [3.53100528, -1.23660988e-04, -5.02999433e-07, 2.43530612e-09, -1.40881235e-12,
      -1046.97628, 2.96747038]
    - [2.95257637, 1.3969004e-03, -4.92631603e-07, 7.86010195e-11, -4.60755204e-15,
      -923.948688, 5.87188762]
  equation-of-state:
    model: Redlich-Kwong
    a: [1.55976e+12, 0]
    b: 26.81724983
  note: 
  transport:
    model: gas
    geometry: linear
    diameter: 3.621
    well-depth: 97.53
    polarizability: 1.76
    rotational-relaxation: 4.0
- name: C2H4
  composition: {C: 2, H: 4}
  thermo:
    model: NASA7
    temperature-ranges: [300.0, 1392.0, 5000.0]
    data:
    - [0.481118223, 0.018377806, -9.99633565e-06, 2.73211039e-09, -3.01837289e-13,
      5443.86648, 18.5867157]
    - [5.07061289, 9.11140768e-03, -3.10506692e-06, 4.80733851e-10, -2.78321396e-14,
      3663.91217, -6.64501414]
  equation-of-state:
    model: Redlich-Kwong
    a: [7.85182E+12, 0]
    b: 40.3444850637572
    note: 
  transport:
    model: gas
    geometry: nonlinear
    diameter: 3.496
    well-depth: 238.4
    rotational-relaxation: 1.5
- name: HCO
  composition: {C: 1, H: 1, O: 1}
  thermo:
    model: NASA7
    temperature-ranges: [200.0, 1000.0, 6000.0]
    data:
    - [4.2375461, -3.32075257e-03, 1.40030264e-05, -1.34239995e-08, 4.37416208e-12,
      3872.41185, 3.30834869]
    - [3.92001542, 2.52279324e-03, -6.71004164e-07, 1.05615948e-10, -7.43798261e-15,
      3653.42928, 3.58077056]
  equation-of-state:
    model: Redlich-Kwong
    a: [1.63983e+13, 0]
    b: 23.81859345
  note:
  transport:
    model: gas
    geometry: nonlinear
    diameter: 3.59
    well-depth: 498.00000000000006
- name: C2H5
  composition: {C: 2, H: 5}
  thermo:
    model: NASA7
    temperature-ranges: [300.0, 1387.0, 5000.0]
    data:
    - [1.32730217, 0.0176656753, -6.14926558e-06, -3.01143466e-10, 4.38617775e-13,
      1.34284028e+04, 17.1789216]
    - [5.8878439, 0.0103076793, -3.46844396e-06, 5.32499257e-10, -3.06512651e-14,
      1.15065499e+04, -8.49651771]
  equation-of-state:
    model: Redlich-Kwong
    a: [1.73864E+13, 0]
    b: 53.4479566545628
    note: '12387'
  transport:
    model: gas
    geometry: nonlinear
    diameter: 4.35
    well-depth: 247.5
    rotational-relaxation: 1.5
- name: CH2O
  composition: {C: 1, H: 2, O: 1}
  thermo:
    model: NASA7
    temperature-ranges: [200.0, 1000.0, 6000.0]
    data:
    - [4.79372312, -9.90833322e-03, 3.7321999e-05, -3.79285237e-08, 1.31772641e-11,
      -1.43791953e+04, 0.602798058]
    - [3.16952665, 6.1932056e-03, -2.25056366e-06, 3.6597566e-10, -2.20149458e-14,
      -1.45486831e+04, 6.04207898]
  equation-of-state:
    model: Redlich-Kwong
    a: [1.45941e+13, 0]
    b: 44.02007684
  note:
  transport:
    model: gas
    geometry: nonlinear
    diameter: 3.59
    well-depth: 498.00000000000006
    rotational-relaxation: 2.0
- name: C2H6
  composition: {C: 2, H: 6}
  thermo:
    model: NASA7
    temperature-ranges: [200.0, 1000.0, 6000.0]
    data:
    - [4.29142572, -5.50154901e-03, 5.99438458e-05, -7.08466469e-08, 2.68685836e-11,
      -1.15222056e+04, 2.66678994]
    - [4.04666411, 0.0153538802, -5.47039485e-06, 8.77826544e-10, -5.23167531e-14,
      -1.24473499e+04, -0.968698313]
  equation-of-state:
    model: Redlich-Kwong
    a: [9.87954e+12, 0]
    b: 45.14154696
    note: 
  transport:
    model: gas
    geometry: nonlinear
    diameter: 4.35
    well-depth: 247.5
    rotational-relaxation: 1.5
- name: CH3O
  composition: {C: 1, H: 3, O: 1}
  thermo:
    model: NASA7
    temperature-ranges: [200.0, 1000.0, 6000.0]
    data:
    - [3.71180502, -2.80463306e-03, 3.76550971e-05, -4.73072089e-08, 1.8658842e-11,
      1295.6976, 6.57240864]
    - [4.75779238, 7.44142474e-03, -2.69705176e-06, 4.38090504e-10, -2.63537098e-14,
      378.11194, -1.96680028]
  equation-of-state:
    model: Redlich-Kwong
    a: [2.24405e+13, 0]
    b: 47.07629651
  note: '121686'
  transport:
    model: gas
    geometry: nonlinear
    diameter: 3.6900000000000004
    well-depth: 417.0
    dipole: 1.7000004851748343
    rotational-relaxation: 2.0
- name: CH2OH
  composition: {C: 1, H: 3, O: 1}
  thermo:
    model: NASA7
    temperature-ranges: [200.0, 1000.0, 6000.0]
    data:
    - [4.47834367, -1.3507031e-03, 2.7848498e-05, -3.6486906e-08, 1.4790745e-11,
      -3500.7289, 3.309135]
    - [5.0931437, 5.9476126e-03, -2.0649746e-06, 3.23008173e-10, -1.88125902e-14,
      -4034.0964, -1.84691493]
  equation-of-state:
    model: Redlich-Kwong
    a: [1.98210E+13, 0]
    b: 47.1553581793582
    note:  
  transport:
    model: gas
    geometry: nonlinear
    diameter: 3.6900000000000004
    well-depth: 417.0
    dipole: 1.7000004851748343
    rotational-relaxation: 2.0
- name: O2
  composition: {O: 2}
  thermo:
    model: NASA7
    temperature-ranges: [200.0, 1000.0, 6000.0]
    data:
    - [3.78245636, -2.99673416e-03, 9.84730201e-06, -9.68129509e-09, 3.24372837e-12,
      -1063.94356, 3.65767573]
    - [3.66096065, 6.56365811e-04, -1.41149627e-07, 2.05797935e-11, -1.29913436e-15,
      -1215.97718, 3.41536279]
  equation-of-state:
    model: Redlich-Kwong
    a: [1.74102e+12, 0]
    b: 22.08100907
  note:
  transport:
    model: gas
    geometry: linear
    diameter: 3.458
    well-depth: 107.4
    polarizability: 1.6
    rotational-relaxation: 3.8
- name: CH3OH
  composition: {C: 1, H: 4, O: 1}
  thermo:
    model: NASA7
    temperature-ranges: [200.0, 1000.0, 6000.0]
    data:
    - [5.65851051, -0.0162983419, 6.91938156e-05, -7.58372926e-08, 2.8042755e-11,
      -2.56119736e+04, -0.897330508]
    - [3.52726795, 0.0103178783, -3.62892944e-06, 5.77448016e-10, -3.42182632e-14,
      -2.60028834e+04, 5.16758693]
  equation-of-state:
    model: Redlich-Kwong
    a: [2.17151e+13, 0]
    b: 45.60545727
    note:
  transport:
    model: gas
    geometry: nonlinear
    diameter: 3.6260000000000003
    well-depth: 481.8
    rotational-relaxation: 1.0
- name: HO2
  composition: {H: 1, O: 2}
  thermo:
    model: NASA7
    temperature-ranges: [200.0, 1000.0, 5000.0]
    data:
    - [4.30179807, -4.74912097e-03, 2.11582905e-05, -2.42763914e-08, 9.29225225e-12,
      264.018485, 3.7166622]
    - [4.17228741, 1.88117627e-03, -3.46277286e-07, 1.94657549e-11, 1.76256905e-16,
      31.0206839, 2.95767672]
  equation-of-state:
    model: Redlich-Kwong
    a: [1.72763E+13, 0]
    b: 41.0660615759694
  note:
  transport:
    model: gas
    geometry: nonlinear
    diameter: 3.458
    well-depth: 107.4
    rotational-relaxation: 1.0
- name: H2O2
  composition: {H: 2, O: 2}
  thermo:
    model: NASA7
    temperature-ranges: [200.0, 1000.0, 6000.0]
    data:
    - [4.27611269, -5.42822417e-04, 1.67335701e-05, -2.15770813e-08, 8.62454363e-12,
      -1.77542989e+04, 3.43505074]
    - [4.57333537, 4.0498407e-03, -1.29479479e-06, 1.9728171e-10, -1.13402846e-14,
      -1.80548121e+04, 0.704278488]
  equation-of-state:
    model: Redlich-Kwong
    a: [1.46652e+12, 0]
    b: 21.27344867
  note:       
  transport:
    model: gas
    geometry: nonlinear
    diameter: 3.458
    well-depth: 107.4
    rotational-relaxation: 3.8
- name: C3H3
  composition: {C: 3, H: 3}
  thermo:
    model: NASA7
    temperature-ranges: [200.0, 1000.0, 6000.0]
    data:
    - [1.35110873, 0.0327411291, -4.73827407e-05, 3.7631022e-08, -1.18541128e-11,
      4.07679941e+04, 15.2058598]
    - [7.14221719, 7.61902211e-03, -2.6746003e-06, 4.24914904e-10, -2.51475443e-14,
      3.95709594e+04, -12.584869]
  equation-of-state:
    model: Redlich-Kwong
    a: [1.89650E+13, 0]
    b: 52.8203977581867
    note:
  transport:
    model: gas
    geometry: linear
    diameter: 4.29
    well-depth: 324.8
    rotational-relaxation: 1.0
- name: AR
  composition: {Ar: 1}
  thermo:
    model: NASA7
    temperature-ranges: [200.0, 6000.0, 6000.0]
    data:
    - [2.5, 0.0, 0.0, 0.0, 0.0, -745.375, 4.37967491]
    - [2.5, 0.0, 0.0, 0.0, 0.0, -745.375, 4.37967491]
  equation-of-state:
    model: Redlich-Kwong
    a: [1.68645e+12, 0]
    b: 22.18624407
    note:   
  transport:
    model: gas
    geometry: atom
    diameter: 3.3300000000000005
    well-depth: 136.5
- name: C3H4-P
  composition: {C: 3, H: 4}
  thermo:
    model: NASA7
    temperature-ranges: [200.0, 1000.0, 6000.0]
    data:
    - [2.6803869, 0.015799651, 2.5070596e-06, -1.3657623e-08, 6.6154285e-12,
      2.0802374e+04, 9.8769351]
    - [6.02524, 0.011336542, -4.0223391e-06, 6.4376063e-10, -3.8299635e-14,
      1.9620942e+04, -8.6043785]
  equation-of-state:
    model: Redlich-Kwong
    a: [1.70488E+13, 0]
    b: 51.4846827538188
    note: 
  transport:
    model: gas
    geometry: linear
    diameter: 4.29
    well-depth: 324.8
    rotational-relaxation: 1.0
- name: C3H4-A
  composition: {C: 3, H: 4}
  thermo:
    model: NASA7
    temperature-ranges: [200.0, 1000.0, 6000.0]
    data:
    - [2.6130445, 0.012122575, 1.853988e-05, -3.4525149e-08, 1.5335079e-11,
      2.1541567e+04, 10.226139]
    - [6.3168722, 0.011133728, -3.9629378e-06, 6.3564238e-10, -3.787554e-14,
      2.0117495e+04, -10.995766]
  equation-of-state:
    model: Redlich-Kwong
    a: [1.73435e+13, 0]
    b: 54.0586731885714
    note: 
  transport:
    model: gas
    geometry: linear
    diameter: 4.29
    well-depth: 324.8
    rotational-relaxation: 1.0
- name: HCCO
  composition: {C: 2, H: 1, O: 1}
  thermo:
    model: NASA7
    temperature-ranges: [200.0, 1000.0, 6000.0]
    data:
    - [1.87607969, 0.0221205418, -3.58869325e-05, 3.05402541e-08, -1.01281069e-11,
      2.0163384e+04, 13.696829]
    - [5.91479333, 3.7140873e-03, -1.3013701e-06, 2.06473345e-10, -1.21476759e-14,
      1.93596301e+04, -5.50567269]
  equation-of-state:
    model: Redlich-Kwong
    a: [1.68108E+13, 0]
    b: 46.7242007557163
  note: 
  transport:
    model: gas
    geometry: nonlinear
    diameter: 2.5
    well-depth: 150.0
    rotational-relaxation: 1.0
- name: C3H5-A
  composition: {C: 3, H: 5}
  thermo:
    model: NASA7
    temperature-ranges: [298.0, 1000.0, 6000.0]
    data:
    - [-3.32899442, 0.0538423469, -7.65500752e-05, 6.35512285e-08, -2.14283003e-11,
      2.03420628e+04, 36.8038362]
    - [7.37604097, 0.0123449782, -4.26463882e-06, 6.69045835e-10, -3.92202554e-14,
      1.7733296e+04, -16.1758204]
  equation-of-state:
    model: Redlich-Kwong
    a: [2.19648e+13, 0]
    b: 61.4813598446564
  note: 
  transport:
    model: gas
    geometry: nonlinear
    diameter: 4.22
    well-depth: 316.0
    rotational-relaxation: 1.0
- name: CH2CO
  composition: {C: 2, H: 2, O: 1}
  thermo:
    model: NASA7
    temperature-ranges: [300.0, 1400.0, 5000.0]
    data:
    - [2.35724171, 0.0162213064, -1.34812364e-05, 6.11939897e-09, -1.13613089e-12,
      -7113.93356, 11.2990053]
    - [6.32896692, 5.44012978e-03, -1.82687969e-06, 2.80010787e-10, -1.6096416e-14,
      -8365.26176, -9.53528539]
  equation-of-state:
    model: Redlich-Kwong
    a: [1.27968e+13, 0]
    b: 42.11130535384
    note:
  transport:
    model: gas
    geometry: nonlinear
    diameter: 3.97
    well-depth: 436.0
    rotational-relaxation: 2.0
- name: C3H6
  composition: {C: 3, H: 6}
  thermo:
    model: NASA7
    temperature-ranges: [298.0, 1000.0, 6000.0]
    data:
    - [-1.54606737, 0.0436553128, -5.61392417e-05, 4.98421927e-08, -1.84798923e-11,
      2070.56233, 29.9232495]
    - [6.59032304, 0.0152592866, -5.30369441e-06, 8.35510888e-10, -4.91215549e-14,
      -247.481113, -11.5748238]
  equation-of-state:
    model: Redlich-Kwong
    a: [1.63038E+13, 0]
    b: 57.0166112590022
    note: 
  transport:
    model: gas
    geometry: nonlinear
    diameter: 4.14
    well-depth: 307.8
    rotational-relaxation: 1.0
- name: C2H3O1-2
  composition: {C: 2, H: 3, O: 1}
  thermo:
    model: NASA7
    temperature-ranges: [200.0, 1000.0, 6000.0]
    data:
    - [3.58349017, -6.02275805e-03, 6.32426867e-05, -8.18540707e-08, 3.30444505e-11,
      1.85681353e+04, 9.59725926]
    - [5.60158035, 9.17613962e-03, -3.28028902e-06, 5.27903888e-10, -3.15362241e-14,
      1.71446252e+04, -5.47228512]
  equation-of-state:
    model: Redlich-Kwong
    a: [2.00183E+13, 0]
    b: 50.5918220502177
    note:
  transport:
    model: gas
    geometry: nonlinear
    diameter: 3.97
    well-depth: 436.0
    rotational-relaxation: 2.0
- name: CH3CO
  composition: {C: 2, H: 3, O: 1}
  thermo:
    model: NASA7
    temperature-ranges: [200.0, 1000.0, 6000.0]
    data:
    - [4.0358705, 8.7729487e-04, 3.071001e-05, -3.9247565e-08, 1.5296869e-11,
      -2682.0738, 7.8617682]
    - [5.3137165, 9.1737793e-03, -3.3220386e-06, 5.3947456e-10, -3.2452368e-14,
      -3645.0414, -1.6757558]
  equation-of-state:
    model: Redlich-Kwong
    a: [2.43211E+13, 0]
    b: 57.7607528441069
    note:  
  transport:
    model: gas
    geometry: nonlinear
    diameter: 3.97
    well-depth: 436.0
    rotational-relaxation: 2.0
- name: CH2CHO
  composition: {C: 2, H: 3, O: 1}
  thermo:
    model: NASA7
    temperature-ranges: [200.0, 1000.0, 6000.0]
    data:
    - [2.795026, 0.0101099472, 1.61750645e-05, -3.10303145e-08, 1.39436139e-11,
      162.944975, 12.3646657]
    - [6.53928338, 7.80238629e-03, -2.76413612e-06, 4.42098906e-10, -2.6295429e-14,
      -1188.58659, -8.72091393]
  equation-of-state:
    model: Redlich-Kwong
    a: [2.25298E+13, 0]
    b: 55.4528991885368
    note:  
  transport:
    model: gas
    geometry: nonlinear
    diameter: 3.97
    well-depth: 436.0
    rotational-relaxation: 2.0
- name: CO2
  composition: {C: 1, O: 2}
  thermo:
    model: NASA7
    temperature-ranges: [200.0, 1000.0, 6000.0]
    data:
    - [2.356813, 8.9841299e-03, -7.1220632e-06, 2.4573008e-09, -1.4288548e-13,
      -4.8371971e+04, 9.9009035]
    - [4.6365111, 2.7414569e-03, -9.9589759e-07, 1.6038666e-10, -9.1619857e-15,
      -4.9024904e+04, -1.9348955]
  equation-of-state:
    model: Redlich-Kwong
    a: [6.45449e+12, 0]
    b: 29.65304882
  note:
  transport:
    model: gas
    geometry: linear
    diameter: 3.763
    well-depth: 244.0
    polarizability: 2.6500000000000004
    rotational-relaxation: 2.1
- name: CH3CHO
  composition: {C: 2, H: 4, O: 1}
  thermo:
    model: NASA7
    temperature-ranges: [200.0, 1000.0, 6000.0]
    data:
    - [4.7294595, -3.1932858e-03, 4.7534921e-05, -5.7458611e-08, 2.1931112e-11,
      -2.1572878e+04, 4.1030159]
    - [5.4041108, 0.011723059, -4.2263137e-06, 6.8372451e-10, -4.0984863e-14,
      -2.2593122e+04, -3.4807917]
  equation-of-state:
    model: Redlich-Kwong
    a: [2.42077E+13, 0]
    b: 59.6175595260323
  note:
  transport:
    model: gas
    geometry: nonlinear
    diameter: 3.97
    well-depth: 436.0
    rotational-relaxation: 2.0
- name: C2H3OH
  composition: {C: 2, H: 4, O: 1}
  thermo:
    model: NASA7
    temperature-ranges: [300.0, 1410.0, 5000.0]
    data:
    - [-0.12797226, 0.0338506073, -3.30644935e-05, 1.64858739e-08, -3.19935455e-12,
      -1.59914544e+04, 23.0438601]
    - [8.32598158, 8.03387281e-03, -2.63928405e-06, 3.98410726e-10, -2.26551155e-14,
      -1.83221436e+04, -20.2080305]
  equation-of-state:
    model: Redlich-Kwong
    a: [2.67802E+13, 0]
    b: 58.5399490273924
    note:  
  transport:
    model: gas
    geometry: nonlinear
    diameter: 4.41
    well-depth: 470.6
    rotational-relaxation: 1.5
- name: C2H5O
  composition: {C: 2, H: 5, O: 1}
  thermo:
    model: NASA7
    temperature-ranges: [300.0, 1467.0, 5000.0]
    data:
    - [2.90353584, 0.0177256708, -2.69624757e-06, -3.45830533e-09, 1.25224784e-12,
      -3289.3029, 11.3545591]
    - [8.19120635, 0.0110391986, -3.75270536e-06, 5.80275784e-10, -3.35735146e-14,
      -5668.47208, -19.0131344]
  equation-of-state:
    model: Redlich-Kwong
    a: [2.09034e+13, 0]
    b: 58.39560384
    note: 
  transport:
    model: gas
    geometry: nonlinear
    diameter: 4.41
    well-depth: 470.6
    rotational-relaxation: 1.5
- name: PC2H4OH
  composition: {C: 2, H: 5, O: 1}
  thermo:
    model: NASA7
    temperature-ranges: [300.0, 1395.0, 5000.0]
    data:
    - [2.59479867, 0.0227100669, -1.39473846e-05, 4.70095591e-09, -6.90044236e-13,
      -4914.86975, 14.3240718]
    - [8.0675015, 0.0106143554, -3.5799936e-06, 5.5036376e-10, -3.17051769e-14,
      -6927.47939, -15.3833428]
  equation-of-state:
    model: Redlich-Kwong
    a: [2.62043e+13, 0]
    b: 57.9222425617347
    note:
  transport:
    model: gas
    geometry: nonlinear
    diameter: 4.41
    well-depth: 470.6
    rotational-relaxation: 1.5
- name: SC2H4OH
  composition: {C: 2, H: 5, O: 1}
  thermo:
    model: NASA7
    temperature-ranges: [300.0, 1385.0, 5000.0]
    data:
    - [1.46281093, 0.0239193995, -1.30667185e-05, 3.10615465e-09, -1.85896007e-13,
      -8007.90323, 19.2547092]
    - [8.15007136, 0.0102549305, -3.40137764e-06, 5.17509965e-10, -2.96128942e-14,
      -1.05014386e+04, -17.3134615]
  equation-of-state:
    model: Redlich-Kwong
    a: [2.63185e+13, 0]
    b: 57.5878981123693
    note:    
  transport:
    model: gas
    geometry: nonlinear
    diameter: 4.41
    well-depth: 470.6
    rotational-relaxation: 1.5
- name: HOCHO
  composition: {C: 1, H: 2, O: 2}
  thermo:
    model: NASA7
    temperature-ranges: [200.0, 1000.0, 6000.0]
    data:
    - [3.8983616, -3.5587795e-03, 3.5520538e-05, -4.3849959e-08, 1.7107769e-11,
      -4.6770609e+04, 7.3495397]
    - [4.6138316, 6.4496364e-03, -2.2908251e-06, 3.6716047e-10, -2.1873675e-14,
      -4.751485e+04, 0.84788383]
  equation-of-state:
    model: Redlich-Kwong
    a: [3.23953E+13, 0]
    b: 56.5342999729364
    note: 
  transport:
    model: gas
    geometry: nonlinear
    diameter: 3.97
    well-depth: 436.0
    rotational-relaxation: 2.0
- name: C2H5OH
  composition: {C: 2, H: 6, O: 1}
  thermo:
    model: NASA7
    temperature-ranges: [300.0, 1402.0, 5000.0]
    data:
    - [0.215805861, 0.0295228396, -1.68271048e-05, 4.49484797e-09, -4.02451543e-13,
      -2.94851823e+04, 24.5725052]
    - [8.14483865, 0.0128314052, -4.29052743e-06, 6.55971721e-10, -3.76506611e-14,
      -3.24005526e+04, -18.6241126]
  equation-of-state:
    model: Redlich-Kwong
    a: [2.87780e+13, 0]
    b: 60.212980
    note: 
  transport:
    model: gas
    geometry: nonlinear
    diameter: 4.41
    well-depth: 470.6
    rotational-relaxation: 1.5
- name: CH3O2
  composition: {C: 1, H: 3, O: 2}
  thermo:
    model: NASA7
    temperature-ranges: [300.0, 1374.0, 5000.0]
    data:
    - [1.97339205, 0.015354234, -6.37314891e-06, 3.19930565e-10, 2.82193915e-13,
      254.278835, 16.9194215]
    - [6.47970487, 7.4440108e-03, -2.52348555e-06, 3.89577296e-10, -2.25182399e-14,
      -1562.85441, -8.19477074]
  equation-of-state:
    model: Redlich-Kwong
    a: [1.863866e+13, 0]
    b: 51.97626344
    note:   
  transport:
    model: gas
    geometry: nonlinear
    diameter: 3.6260000000000003
    well-depth: 481.8
    rotational-relaxation: 1.0
- name: CH3O2H
  composition: {C: 1, H: 4, O: 2}
  thermo:
    model: NASA7
    temperature-ranges: [200.0, 1000.0, 6000.0]
    data:
    - [2.90540897, 0.0174994735, 5.2824363e-06, -2.52827275e-08, 1.34368212e-11,
      -1.68894632e+04, 11.3741987]
    - [7.76538058, 8.61499712e-03, -2.98006935e-06, 4.68638071e-10, -2.75339255e-14,
      -1.82979984e+04, -14.3992663]
  equation-of-state:
    model: Redlich-Kwong
    a: [2.52716e+13, 0]
    b: 55.21342485
    note:     
  transport:
    model: gas
    geometry: nonlinear
    diameter: 3.6260000000000003
    well-depth: 481.8
    rotational-relaxation: 1.0
- name: CH3CHCO
  composition: {C: 3, H: 4, O: 1}
  thermo:
    model: NASA7
    temperature-ranges: [300.0, 1400.0, 5000.0]
    data:
    - [1.48380119, 0.0322203013, -2.70250033e-05, 1.20499164e-08, -2.18365931e-12,
      -1.1527654e+04, 17.1552068]
    - [10.0219123, 9.569663e-03, -3.26221644e-06, 5.05231706e-10, -2.92593257e-14,
      -1.42482738e+04, -27.7829973]
  equation-of-state:
    model: Redlich-Kwong
    a: [1.73539E+13, 0]
    b: 49.1673523334444
  note:      
  transport:
    model: gas
    geometry: nonlinear
    diameter: 4.12
    well-depth: 443.2
    rotational-relaxation: 1.0
- name: C2H3CHO
  composition: {C: 3, H: 4, O: 1}
  thermo:
    model: NASA7
    temperature-ranges: [300.0, 1398.0, 5000.0]
    data:
    - [0.733844455, 0.0317482671, -2.29599468e-05, 8.42104232e-09, -1.23613478e-12,
      -9384.73548, 21.0308851]
    - [9.99155394, 9.82348001e-03, -3.31203088e-06, 5.09524422e-10, -2.9382189e-14,
      -1.25303509e+04, -28.5168883]
  equation-of-state:
    model: Redlich-Kwong
    a: [3.29824E+13, 0]
    b: 70.6365173953488
    note: 
  transport:
    model: gas
    geometry: nonlinear
    diameter: 4.958000000000001
    well-depth: 428.8
    dipole: 2.900000827651188
    rotational-relaxation: 1.0
- name: C3H5OH
  composition: {C: 3, H: 6, O: 1}
  thermo:
    model: NASA7
    temperature-ranges: [200.0, 1000.0, 6000.0]
    data:
    - [3.15011905, 0.0128538274, 4.28438434e-05, -6.67818707e-08, 2.80408237e-11,
      -1.66413668e+04, 13.5066359]
    - [8.72477114, 0.0163942712, -5.90852993e-06, 9.53262253e-10, -5.7031801e-14,
      -1.90496618e+04, -19.7198674]
  equation-of-state:
    model: Redlich-Kwong
    a: [3.86058E+13, 0]
    b: 73.9452232949152
  note: 
  transport:
    model: gas
    geometry: nonlinear
    diameter: 4.997000000000001
    well-depth: 481.5
    dipole: 1.7000004851748343
    rotational-relaxation: 1.0
- name: CH3CO2
  composition: {C: 2, H: 3, O: 2}
  thermo:
    model: NASA7
    temperature-ranges: [300.0, 1395.0, 5000.0]
    data:
    - [1.37440768, 0.0249115604, -1.74308894e-05, 6.24799508e-09, -9.09516835e-13,
      -2.7233015e+04, 18.1405454]
    - [8.54059736, 8.32951214e-03, -2.8472201e-06, 4.41927196e-10, -2.56373394e-14,
      -2.97290678e+04, -20.3883545]
  equation-of-state:
    model: Redlich-Kwong
    a: [2.83122E+13, 0]
    b: 62.3425316282636      
  transport:
    model: gas
    geometry: nonlinear
    diameter: 3.97
    well-depth: 436.0
    rotational-relaxation: 2.0
- name: CH3CO3
  composition: {C: 2, H: 3, O: 3}
  thermo:
    model: NASA7
    temperature-ranges: [300.0, 1391.0, 5000.0]
    data:
    - [3.60373432, 0.0270080341, -2.08293438e-05, 8.50541104e-09, -1.4384611e-12,
      -2.34205171e+04, 11.2014914]
    - [11.2522498, 8.33652672e-03, -2.8901453e-06, 4.52781734e-10, -2.64354456e-14,
      -2.60238584e+04, -29.6370457]
  equation-of-state:
    model: Redlich-Kwong
    a: [3.26432E+13, 0]
    b: 67.0163273654638
    note:             
  transport:
    model: gas
    geometry: nonlinear
    diameter: 3.97
    well-depth: 436.0
    rotational-relaxation: 2.0
- name: CH3CO3H
  composition: {C: 2, H: 4, O: 3}
  thermo:
    model: NASA7
    temperature-ranges: [300.0, 1391.0, 5000.0]
    data:
    - [2.24135876, 0.0337963514, -2.53887482e-05, 9.67583587e-09, -1.49266157e-12,
      -4.24677831e+04, 17.0668133]
    - [12.5060485, 9.47789695e-03, -3.30402246e-06, 5.19630793e-10, -3.04233568e-14,
      -4.59856703e+04, -37.9195947]
  equation-of-state:
    model: Redlich-Kwong
    a: [3.54151E+13, 0]
    b: 64.4801511386432
    note:  
  transport:
    model: gas
    geometry: nonlinear
    diameter: 3.97
    well-depth: 436.0
    rotational-relaxation: 2.0
- name: O2C2H4OH
  composition: {C: 2, H: 5, O: 3}
  thermo:
    model: NASA7
    temperature-ranges: [300.0, 1506.0, 5000.0]
    data:
    - [7.040098, 0.0159564166, 2.21097416e-06, -7.05197355e-09, 2.08266026e-12,
      -2.24524432e+04, -1.75361758]
    - [12.7503881, 0.0111514325, -3.83473891e-06, 5.98155829e-10, -3.48372108e-14,
      -2.52770876e+04, -35.4317608]
  equation-of-state:
    model: Redlich-Kwong
    a: [3.96445E+13, 0]
    b: 72.1731612198706
    note:  
  transport:
    model: gas
    geometry: nonlinear
    diameter: 5.664000000000001
    well-depth: 523.2
    dipole: 1.7000004851748343
    rotational-relaxation: 1.0
    
    

pr-species:
- name: H
  composition: {H: 1}
  thermo:
    model: NASA7
    temperature-ranges: [200.0, 6000.0, 6000.0]
    data:
    - [2.5, 0.0, 0.0, 0.0, 0.0, 2.547366e+04, -0.44668285]
    - [2.5, 0.0, 0.0, 0.0, 0.0, 2.547366e+04, -0.44668285]
  equation-of-state:
    model: Peng-Robinson
    a: 2.72164E+10
    b: 16.77713238
    acentric-factor: -0.22
    note:  
  transport:
    model: gas
    geometry: atom
    diameter: 2.05
    well-depth: 145.0
- name: H2
  composition: {H: 2}
  thermo:
    model: NASA7
    temperature-ranges: [200.0, 1000.0, 6000.0]
    data:
    - [2.34433112, 7.98052075e-03, -1.9478151e-05, 2.01572094e-08, -7.37611761e-12,
      -917.935173, 0.683010238]
    - [2.93286575, 8.26608026e-04, -1.46402364e-07, 1.54100414e-11, -6.888048e-16,
      -813.065581, -1.02432865]
  equation-of-state:
    model: Peng-Robinson
    a: 2.69406E+10
    b: 16.58216723
    acentric-factor: -0.22
    note:
  transport:
    model: gas
    geometry: linear
    diameter: 2.9200000000000004
    well-depth: 38.0
    polarizability: 0.7900000000000001
    rotational-relaxation: 280.0
- name: C
  composition: {C: 1}
  thermo:
    model: NASA7
    temperature-ranges: [200.0, 1000.0, 6000.0]
    data:
    - [2.5542395, -3.2153772e-04, 7.3379223e-07, -7.3223487e-10, 2.6652144e-13,
      8.5442681e+04, 4.5313085]
    - [2.605583, -1.9593434e-04, 1.0673722e-07, -1.642394e-11, 8.187058e-16,
      8.5411742e+04, 4.1923868]
  equation-of-state:
    model: Peng-Robinson
    a: 5.30901E+11
    b: 29.6650030426841
    acentric-factor: 0.125262256
    note:
  transport:
    model: gas
    geometry: atom
    diameter: 3.2980000000000005
    well-depth: 71.4
- name: CH
  composition: {C: 1, H: 1}
  thermo:
    model: NASA7
    temperature-ranges: [200.0, 1000.0, 6000.0]
    data:
    - [3.4897583, 3.243216e-04, -1.6899751e-06, 3.162842e-09, -1.4061803e-12,
      7.0612646e+04, 2.0842841]
    - [2.5209369, 1.7653639e-03, -4.614766e-07, 5.9289675e-11, -3.3474501e-15,
      7.0946769e+04, 7.4051829]
  equation-of-state:
    model: Peng-Robinson
    a: 5.85119E+11
    b: 32.6736464627955
    acentric-factor: 0.1799862521
    note:
  transport:
    model: gas
    geometry: linear
    diameter: 2.7500000000000004
    well-depth: 80.0
- name: CH2
  composition: {C: 1, H: 2}
  thermo:
    model: NASA7
    temperature-ranges: [200.0, 1000.0, 6000.0]
    data:
    - [3.71757846, 1.2739126e-03, 2.17347251e-06, -3.488585e-09, 1.65208866e-12,
      4.58723866e+04, 1.75297945]
    - [3.14631886, 3.03671259e-03, -9.96474439e-07, 1.5048358e-10, -8.57335515e-15,
      4.60412605e+04, 4.72341711]
  equation-of-state:
    model: Peng-Robinson
    a: 6.56562E+11
    b: 36.96944341
    acentric-factor: 0.125262256
    note:
  transport:
    model: gas
    geometry: linear
    diameter: 3.8
    well-depth: 144.0
- name: CH3
  composition: {C: 1, H: 3}
  thermo:
    model: NASA7
    temperature-ranges: [200.0, 1000.0, 6000.0]
    data:
    - [3.6571797, 2.1265979e-03, 5.4583883e-06, -6.6181003e-09, 2.4657074e-12,
      1.6422716e+04, 1.6735354]
    - [2.9781206, 5.797852e-03, -1.97558e-06, 3.072979e-10, -1.7917416e-14,
      1.6509513e+04, 4.7224799]
  equation-of-state:
    model: Peng-Robinson
    a: 7.01263E+11
    b: 38.69472371
    acentric-factor: 0.130481516
    note:
  transport:
    model: gas
    geometry: linear
    diameter: 3.8
    well-depth: 144.0
- name: O
  composition: {O: 1}
  thermo:
    model: NASA7
    temperature-ranges: [200.0, 1000.0, 6000.0]
    data:
    - [3.1682671, -3.27931884e-03, 6.64306396e-06, -6.12806624e-09, 2.11265971e-12,
      2.91222592e+04, 2.05193346]
    - [2.54363697, -2.73162486e-05, -4.1902952e-09, 4.95481845e-12, -4.79553694e-16,
      2.9226012e+04, 4.92229457]
  equation-of-state:
    model: Peng-Robinson
    a: 5.61278E+11
    b: 31.26510518
    acentric-factor: 0.253375495
    note:
  transport:
    model: gas
    geometry: atom
    diameter: 2.7500000000000004
    well-depth: 80.0
- name: CH4
  composition: {C: 1, H: 4}
  thermo:
    model: NASA7
    temperature-ranges: [200.0, 1000.0, 6000.0]
    data:
    - [5.14911468, -0.0136622009, 4.91453921e-05, -4.84246767e-08, 1.66603441e-11,
      -1.02465983e+04, -4.63848842]
    - [1.65326226, 0.0100263099, -3.31661238e-06, 5.36483138e-10, -3.14696758e-14,
      -1.00095936e+04, 9.90506283]
  equation-of-state:
    model: Peng-Robinson
    a: 2.49554E+11
    b: 26.80142908
    acentric-factor: 0.011
    note:
  transport:
    model: gas
    geometry: nonlinear
    diameter: 3.7460000000000004
    well-depth: 141.4
    polarizability: 2.6
    rotational-relaxation: 13.0
- name: OH
  composition: {H: 1, O: 1}
  thermo:
    model: NASA7
    temperature-ranges: [200.0, 1000.0, 6000.0]
    data:
    - [3.99198424, -2.40106655e-03, 4.61664033e-06, -3.87916306e-09, 1.36319502e-12,
      3368.89836, -0.103998477]
    - [2.83853033, 1.10741289e-03, -2.94000209e-07, 4.20698729e-11, -2.4228989e-15,
      3697.80808, 5.84494652]
  equation-of-state:
    model: Peng-Robinson
    a: 5.45995E+11
    b: 26.37369032
    acentric-factor: 0.394710629
    note:
  transport:
    model: gas
    geometry: linear
    diameter: 2.7500000000000004
    well-depth: 80.0
- name: H2O
  composition: {H: 2, O: 1}
  thermo:
    model: NASA7
    temperature-ranges: [200.0, 1000.0, 6000.0]
    data:
    - [4.1986352, -2.0364017e-03, 6.5203416e-06, -5.4879269e-09, 1.771968e-12,
      -3.0293726e+04, -0.84900901]
    - [2.6770389, 2.9731816e-03, -7.7376889e-07, 9.4433514e-11, -4.2689991e-15,
      -2.9885894e+04, 6.88255]
  equation-of-state:
    model: Peng-Robinson
    a: 5.99897E+11
    b: 18.97158487
    acentric-factor: 0.344
    note:
  transport:
    model: gas
    geometry: nonlinear
    diameter: 2.6050000000000004
    well-depth: 572.4
    dipole: 1.8440005262719967
    rotational-relaxation: 4.0
- name: C2H2
  composition: {C: 2, H: 2}
  thermo:
    model: NASA7
    temperature-ranges: [200.0, 1000.0, 6000.0]
    data:
    - [0.808679682, 0.0233615762, -3.55172234e-05, 2.80152958e-08, -8.50075165e-12,
      2.64289808e+04, 13.9396761]
    - [4.65878489, 4.88396667e-03, -1.60828888e-06, 2.46974544e-10, -1.38605959e-14,
      2.57594042e+04, -3.99838194]
  equation-of-state:
    model: Peng-Robinson
    a: 4.89264E+11
    b: 32.47841081
    acentric-factor: 0.190990854
    note:
  transport:
    model: gas
    geometry: linear
    diameter: 3.7210000000000005
    well-depth: 265.3
    rotational-relaxation: 2.5
- name: C2H3
  composition: {C: 2, H: 3}
  thermo:
    model: NASA7
    temperature-ranges: [300.0, 1400.0, 5000.0]
    data:
    - [1.25545094, 0.0157481597, -1.12218328e-05, 4.50915682e-09, -7.74861577e-13,
      3.47435574e+04, 16.9664043]
    - [4.99675415, 6.55838271e-03, -2.20921909e-06, 3.39300272e-10, -1.95316926e-14,
      3.34604382e+04, -3.01451097]
  equation-of-state:
    model: Peng-Robinson
    a: 8.74994E+11
    b: 45.06070296
    acentric-factor: 0.151138745
    note:
  transport:
    model: gas
    geometry: nonlinear
    diameter: 3.7210000000000005
    well-depth: 265.3
    rotational-relaxation: 1.0
- name: CO
  composition: {C: 1, O: 1}
  thermo:
    model: NASA7
    temperature-ranges: [200.0, 1000.0, 6000.0]
    data:
    - [3.5795335, -6.1035369e-04, 1.0168143e-06, 9.0700586e-10, -9.0442449e-13,
      -1.4344086e+04, 3.5084093]
    - [3.0484859, 1.3517281e-03, -4.8579405e-07, 7.8853644e-11, -4.6980746e-15,
      -1.4266117e+04, 6.0170977]
  equation-of-state:
    model: Peng-Robinson
    a: 1.60697E+11
    b: 24.65343294
    acentric-factor: 0.045
    note:
  transport:
    model: gas
    geometry: linear
    diameter: 3.65
    well-depth: 98.1
    polarizability: 1.9500000000000002
    rotational-relaxation: 1.8
- name: N2
  composition: {N: 2}
  thermo:
    model: NASA7
    temperature-ranges: [200.0, 1000.0, 6000.0]
    data:
    - [3.53100528, -1.23660988e-04, -5.02999433e-07, 2.43530612e-09, -1.40881235e-12,
      -1046.97628, 2.96747038]
    - [2.95257637, 1.3969004e-03, -4.92631603e-07, 7.86010195e-11, -4.60755204e-15,
      -923.948688, 5.87188762]
  equation-of-state:
    model: Peng-Robinson
    a: 1.48136E+11
    b: 24.02290908
    acentric-factor: 0.037   
    note:
  transport:
    model: gas
    geometry: linear
    diameter: 3.621
    well-depth: 97.53
    polarizability: 1.76
    rotational-relaxation: 4.0
- name: C2H4
  composition: {C: 2, H: 4}
  thermo:
    model: NASA7
    temperature-ranges: [300.0, 1392.0, 5000.0]
    data:
    - [0.481118223, 0.018377806, -9.99633565e-06, 2.73211039e-09, -3.01837289e-13,
      5443.86648, 18.5867157]
    - [5.07061289, 9.11140768e-03, -3.10506692e-06, 4.80733851e-10, -2.78321396e-14,
      3663.91217, -6.64501414]
  equation-of-state:
    model: Peng-Robinson
    a: 4.99796E+11
    b: 36.228081
    acentric-factor: 0.087
    note:
  transport:
    model: gas
    geometry: nonlinear
    diameter: 3.496
    well-depth: 238.4
    rotational-relaxation: 1.5
- name: HCO
  composition: {C: 1, H: 1, O: 1}
  thermo:
    model: NASA7
    temperature-ranges: [200.0, 1000.0, 6000.0]
    data:
    - [4.2375461, -3.32075257e-03, 1.40030264e-05, -1.34239995e-08, 4.37416208e-12,
      3872.41185, 3.30834869]
    - [3.92001542, 2.52279324e-03, -6.71004164e-07, 1.05615948e-10, -7.43798261e-15,
      3653.42928, 3.58077056]
  equation-of-state:
    model: Peng-Robinson
    a: 8.60901E+11
    b: 40.37525107
    acentric-factor: 0.267610011
    note:
  transport:
    model: gas
    geometry: nonlinear
    diameter: 3.59
    well-depth: 498.00000000000006
- name: C2H5
  composition: {C: 2, H: 5}
  thermo:
    model: NASA7
    temperature-ranges: [300.0, 1387.0, 5000.0]
    data:
    - [1.32730217, 0.0176656753, -6.14926558e-06, -3.01143466e-10, 4.38617775e-13,
      1.34284028e+04, 17.1789216]
    - [5.8878439, 0.0103076793, -3.46844396e-06, 5.32499257e-10, -3.06512651e-14,
      1.15065499e+04, -8.49651771]
  equation-of-state:
    model: Peng-Robinson
    a: 9.32541E+11
    b: 47.9945871159394
    acentric-factor:  0.171460422394305     
    note: 
  transport:
    model: gas
    geometry: nonlinear
    diameter: 4.35
    well-depth: 247.5
    rotational-relaxation: 1.5
- name: CH2O
  composition: {C: 1, H: 2, O: 1}
  thermo:
    model: NASA7
    temperature-ranges: [200.0, 1000.0, 6000.0]
    data:
    - [4.79372312, -9.90833322e-03, 3.7321999e-05, -3.79285237e-08, 1.31772641e-11,
      -1.43791953e+04, 0.602798058]
    - [3.16952665, 6.1932056e-03, -2.25056366e-06, 3.6597566e-10, -2.20149458e-14,
      -1.45486831e+04, 6.04207898]
  equation-of-state:
    model: Peng-Robinson
    a: 7.77754E+11
    b: 39.52626993
    acentric-factor: 0.253   
    note:
  transport:
    model: gas
    geometry: nonlinear
    diameter: 3.59
    well-depth: 498.00000000000006
    rotational-relaxation: 2.0
- name: C2H6
  composition: {C: 2, H: 6}
  thermo:
    model: NASA7
    temperature-ranges: [200.0, 1000.0, 6000.0]
    data:
    - [4.29142572, -5.50154901e-03, 5.99438458e-05, -7.08466469e-08, 2.68685836e-11,
      -1.15222056e+04, 2.66678994]
    - [4.04666411, 0.0153538802, -5.47039485e-06, 8.77826544e-10, -5.23167531e-14,
      -1.24473499e+04, -0.968698313]
  equation-of-state:
    model: Peng-Robinson
    a: 6.04738E+11
    b: 40.53569198
    acentric-factor: 0.099
    note:
  transport:
    model: gas
    geometry: nonlinear
    diameter: 4.35
    well-depth: 247.5
    rotational-relaxation: 1.5
- name: CH3O
  composition: {C: 1, H: 3, O: 1}
  thermo:
    model: NASA7
    temperature-ranges: [200.0, 1000.0, 6000.0]
    data:
    - [3.71180502, -2.80463306e-03, 3.76550971e-05, -4.73072089e-08, 1.8658842e-11,
      1295.6976, 6.57240864]
    - [4.75779238, 7.44142474e-03, -2.69705176e-06, 4.38090504e-10, -2.63537098e-14,
      378.11194, -1.96680028]  
  equation-of-state:
    model: Peng-Robinson
    a: 8.29709E+11
    b: 42.65293933
    acentric-factor: 0.195137791    
    note:
  transport:
    model: gas
    geometry: nonlinear
    diameter: 3.6900000000000004
    well-depth: 417.0
    dipole: 1.7000004851748343
    rotational-relaxation: 2.0
- name: CH2OH
  composition: {C: 1, H: 3, O: 1}
  thermo:
    model: NASA7
    temperature-ranges: [200.0, 1000.0, 6000.0]
    data:
    - [4.47834367, -1.3507031e-03, 2.7848498e-05, -3.6486906e-08, 1.4790745e-11,
      -3500.7289, 3.309135]
    - [5.0931437, 5.9476126e-03, -2.0649746e-06, 3.23008173e-10, -1.88125902e-14,
      -4034.0964, -1.84691493] 
  equation-of-state:
    model: Peng-Robinson
    a: 9.75183E+11
    b: 42.3248879021778
    acentric-factor: 0.5651369   
    note:
  transport:
    model: gas
    geometry: nonlinear
    diameter: 3.6900000000000004
    well-depth: 417.0
    dipole: 1.7000004851748343
    rotational-relaxation: 2.0
- name: O2
  composition: {O: 2}
  thermo:
    model: NASA7
    temperature-ranges: [200.0, 1000.0, 6000.0]
    data:
    - [3.78245636, -2.99673416e-03, 9.84730201e-06, -9.68129509e-09, 3.24372837e-12,
      -1063.94356, 3.65767573]
    - [3.66096065, 6.56365811e-04, -1.41149627e-07, 2.05797935e-11, -1.29913436e-15,
      -1215.97718, 3.41536279]
  equation-of-state:
    model: Peng-Robinson
    a: 1.49755E+11
    b: 19.82686055
    acentric-factor: 0.022968419
    note:
  transport:
    model: gas
    geometry: linear
    diameter: 3.458
    well-depth: 107.4
    polarizability: 1.6
    rotational-relaxation: 3.8
- name: CH3OH
  composition: {C: 1, H: 4, O: 1}
  thermo:
    model: NASA7
    temperature-ranges: [200.0, 1000.0, 6000.0]
    data:
    - [5.65851051, -0.0162983419, 6.91938156e-05, -7.58372926e-08, 2.8042755e-11,
      -2.56119736e+04, -0.897330508]
    - [3.52726795, 0.0103178783, -3.62892944e-06, 5.77448016e-10, -3.42182632e-14,
      -2.60028834e+04, 5.16758693]
  equation-of-state:
    model: Peng-Robinson
    a: 1.02581E+12
    b: 40.95226888
    acentric-factor: 0.557970015   
    note: 
  transport:
    model: gas
    geometry: nonlinear
    diameter: 3.6260000000000003
    well-depth: 481.8
    rotational-relaxation: 1.0
- name: HO2
  composition: {H: 1, O: 2}
  thermo:
    model: NASA7
    temperature-ranges: [200.0, 1000.0, 5000.0]
    data:
    - [4.30179807, -4.74912097e-03, 2.11582905e-05, -2.42763914e-08, 9.29225225e-12,
      264.018485, 3.7166622]
    - [4.17228741, 1.88117627e-03, -3.46277286e-07, 1.94657549e-11, 1.76256905e-16,
      31.0206839, 2.95767672]
  equation-of-state:
    model: Peng-Robinson
    a: 8.50507E+11
    b: 36.87603406 
    acentric-factor: 0.280518725
    note:
  transport:
    model: gas
    geometry: nonlinear
    diameter: 3.458
    well-depth: 107.4
    rotational-relaxation: 1.0
- name: H2O2
  composition: {H: 2, O: 2}
  thermo:
    model: NASA7  
    temperature-ranges: [200.0, 1000.0, 6000.0]
    data:
    - [4.27611269, -5.42822417e-04, 1.67335701e-05, -2.15770813e-08, 8.62454363e-12,
      -1.77542989e+04, 3.43505074]
    - [4.57333537, 4.0498407e-03, -1.29479479e-06, 1.9728171e-10, -1.13402846e-14,
      -1.80548121e+04, 0.704278488]
  equation-of-state:
    model: Peng-Robinson
    a: 7.61385E+11
    b: 21.40416625
    acentric-factor: 0.289310123  
    note:      
  transport:
    model: gas
    geometry: nonlinear
    diameter: 3.458
    well-depth: 107.4
    rotational-relaxation: 3.8
- name: C3H3
  composition: {C: 3, H: 3}
  thermo:
    model: NASA7
    temperature-ranges: [200.0, 1000.0, 6000.0]
    data:
    - [1.35110873, 0.0327411291, -4.73827407e-05, 3.7631022e-08, -1.18541128e-11,
      4.07679941e+04, 15.2058598]
    - [7.14221719, 7.61902211e-03, -2.6746003e-06, 4.24914904e-10, -2.51475443e-14,
      3.95709594e+04, -12.584869]
  equation-of-state:
    model: Peng-Robinson
    a: 9.84282E+11
    b: 47.4310589287502
    acentric-factor: 0.152516
    note:
  transport:
    model: gas
    geometry: linear
    diameter: 4.29
    well-depth: 324.8
    rotational-relaxation: 1.0
- name: AR
  composition: {Ar: 1}
  thermo:
    model: NASA7
    temperature-ranges: [200.0, 6000.0, 6000.0]
    data:
    - [2.5, 0.0, 0.0, 0.0, 0.0, -745.375, 4.37967491]
    - [2.5, 0.0, 0.0, 0.0, 0.0, -745.375, 4.37967491]
  equation-of-state:
    model: Peng-Robinson
    a: 1.46857E+11
    b: 19.92255066
    acentric-factor: -0.002
    note:  
  transport:
    model: gas
    geometry: atom
    diameter: 3.3300000000000005
    well-depth: 136.5
- name: C3H4-P
  composition: {C: 3, H: 4}
  thermo:
    model: NASA7
    temperature-ranges: [200.0, 1000.0, 6000.0]
    data:
    - [2.6803869, 0.015799651, 2.5070596e-06, -1.3657623e-08, 6.6154285e-12,
      2.0802374e+04, 9.8769351]
    - [6.02524, 0.011336542, -4.0223391e-06, 6.4376063e-10, -3.8299635e-14,
      1.9620942e+04, -8.6043785]
  equation-of-state:
    model: Peng-Robinson
    a: 9.09017E+11
    b: 46.2316287886323
    acentric-factor: 0.216184
    note:
  transport:
    model: gas
    geometry: linear
    diameter: 4.29
    well-depth: 324.8
    rotational-relaxation: 1.0
- name: C3H4-A
  composition: {C: 3, H: 4}
  thermo:
    model: NASA7
    temperature-ranges: [200.0, 1000.0, 6000.0]
    data:
    - [2.6130445, 0.012122575, 1.853988e-05, -3.4525149e-08, 1.5335079e-11,
      2.1541567e+04, 10.226139]
    - [6.3168722, 0.011133728, -3.9629378e-06, 6.3564238e-10, -3.787554e-14,
      2.0117495e+04, -10.995766]
  equation-of-state:
    model: Peng-Robinson
    a: 9.34539E+11
    b: 48.5429913904762
    acentric-factor: 0.151405
    note:
  transport:
    model: gas
    geometry: linear
    diameter: 4.29
    well-depth: 324.8
    rotational-relaxation: 1.0
- name: HCCO
  composition: {C: 2, H: 1, O: 1}
  thermo:
    model: NASA7
    temperature-ranges: [200.0, 1000.0, 6000.0]
    data:
    - [1.87607969, 0.0221205418, -3.58869325e-05, 3.05402541e-08, -1.01281069e-11,
      2.0163384e+04, 13.696829]
    - [5.91479333, 3.7140873e-03, -1.3013701e-06, 2.06473345e-10, -1.21476759e-14,
      1.93596301e+04, -5.50567269]
  equation-of-state:
    model: Peng-Robinson
    a: 8.71881E+11
    b: 41.95686541
    acentric-factor: 0.176104927
    note:
  transport:
    model: gas
    geometry: nonlinear
    diameter: 2.5
    well-depth: 150.0
    rotational-relaxation: 1.0
- name: C3H5-A
  composition: {C: 3, H: 5}
  thermo:
    model: NASA7
    temperature-ranges: [298.0, 1000.0, 6000.0]
    data:
    - [-3.32899442, 0.0538423469, -7.65500752e-05, 6.35512285e-08, -2.14283003e-11,
      2.03420628e+04, 36.8038362]
    - [7.37604097, 0.0123449782, -4.26463882e-06, 6.69045835e-10, -3.92202554e-14,
      1.7733296e+04, -16.1758204]
  equation-of-state:
    model: Peng-Robinson
    a: 1.14187E+12
    b: 55.2083309777732
    acentric-factor: 0.192962935797663    
  note: 
  transport:
    model: gas
    geometry: nonlinear
    diameter: 4.22
    well-depth: 316.0
    rotational-relaxation: 1.0
- name: CH2CO
  composition: {C: 2, H: 2, O: 1}
  thermo:
    model: NASA7
    temperature-ranges: [300.0, 1400.0, 5000.0]
    data:
    - [2.35724171, 0.0162213064, -1.34812364e-05, 6.11939897e-09, -1.13613089e-12,
      -7113.93356, 11.2990053]
    - [6.32896692, 5.44012978e-03, -1.82687969e-06, 2.80010787e-10, -1.6096416e-14,
      -8365.26176, -9.53528539]
  equation-of-state:
    model: Peng-Robinson
    a: 7.02131E+11
    b: 37.81463015
    acentric-factor: 0.21
    note:
  transport:
    model: gas
    geometry: nonlinear
    diameter: 3.97
    well-depth: 436.0
    rotational-relaxation: 2.0
- name: C3H6
  composition: {C: 3, H: 6}
  thermo:
    model: NASA7
    temperature-ranges: [298.0, 1000.0, 6000.0]
    data:
    - [-1.54606737, 0.0436553128, -5.61392417e-05, 4.98421927e-08, -1.84798923e-11,
      2070.56233, 29.9232495]
    - [6.59032304, 0.0152592866, -5.30369441e-06, 8.35510888e-10, -4.91215549e-14,
      -247.481113, -11.5748238]
  equation-of-state:
    model: Peng-Robinson
    a: 9.12874E+11
    b: 51.1991269154013
    acentric-factor: 0.144235865258935     
    note: 
  transport:
    model: gas
    geometry: nonlinear
    diameter: 4.14
    well-depth: 307.8
    rotational-relaxation: 1.0
- name: C2H3O1-2
  composition: {C: 2, H: 3, O: 1}
  thermo:
    model: NASA7
    temperature-ranges: [200.0, 1000.0, 6000.0]
    data:
    - [3.58349017, -6.02275805e-03, 6.32426867e-05, -8.18540707e-08, 3.30444505e-11,
      1.85681353e+04, 9.59725926]
    - [5.60158035, 9.17613962e-03, -3.28028902e-06, 5.27903888e-10, -3.15362241e-14,
      1.71446252e+04, -5.47228512]
  equation-of-state:
    model: Peng-Robinson
    a: 1.00584E+12
    b: 45.4298679075131
    acentric-factor:  0.217971032505151     
    note:
  transport:
    model: gas
    geometry: nonlinear
    diameter: 3.97
    well-depth: 436.0
    rotational-relaxation: 2.0
- name: CH3CO
  composition: {C: 2, H: 3, O: 1}
  thermo:
    model: NASA7
    temperature-ranges: [200.0, 1000.0, 6000.0]
    data:
    - [4.0358705, 8.7729487e-04, 3.071001e-05, -3.9247565e-08, 1.5296869e-11,
      -2682.0738, 7.8617682]
    - [5.3137165, 9.1737793e-03, -3.3220386e-06, 5.3947456e-10, -3.2452368e-14,
      -3645.0414, -1.6757558]   
  equation-of-state:
    model: Peng-Robinson
    a: 1.19697E+12
    b: 51.8673427
    acentric-factor: 0.284751826
    note:  
  transport:
    model: gas
    geometry: nonlinear
    diameter: 3.97
    well-depth: 436.0
    rotational-relaxation: 2.0
- name: CH2CHO
  composition: {C: 2, H: 3, O: 1}
  thermo:
    model: NASA7
    temperature-ranges: [200.0, 1000.0, 6000.0]
    data:
    - [2.795026, 0.0101099472, 1.61750645e-05, -3.10303145e-08, 1.39436139e-11,
      162.944975, 12.3646657]
    - [6.53928338, 7.80238629e-03, -2.76413612e-06, 4.42098906e-10, -2.6295429e-14,
      -1188.58659, -8.72091393]
  equation-of-state:
    model: Peng-Robinson
    a: 1.12210E+12
    b: 49.7949625677304
    acentric-factor: 0.311744398811491
    note: 
  transport:
    model: gas
    geometry: nonlinear
    diameter: 3.97
    well-depth: 436.0
    rotational-relaxation: 2.0
- name: CO2
  composition: {C: 1, O: 2}
  thermo:
    model: NASA7
    temperature-ranges: [200.0, 1000.0, 6000.0]
    data:
    - [2.356813, 8.9841299e-03, -7.1220632e-06, 2.4573008e-09, -1.4288548e-13,
      -4.8371971e+04, 9.9009035]
    - [4.6365111, 2.7414569e-03, -9.9589759e-07, 1.6038666e-10, -9.1619857e-15,
      -4.9024904e+04, -1.9348955]
  equation-of-state:
    model: Peng-Robinson
    a: 3.96416E+11
    b: 26.67666074
    acentric-factor: 0.225   
    note:
  transport:
    model: gas
    geometry: linear
    diameter: 3.763
    well-depth: 244.0
    polarizability: 2.6500000000000004
    rotational-relaxation: 2.1
- name: CH3CHO
  composition: {C: 2, H: 4, O: 1}
  thermo:
    model: NASA7
    temperature-ranges: [200.0, 1000.0, 6000.0]
    data:
    - [4.7294595, -3.1932858e-03, 4.7534921e-05, -5.7458611e-08, 2.1931112e-11,
      -2.1572878e+04, 4.1030159]
    - [5.4041108, 0.011723059, -4.2263137e-06, 6.8372451e-10, -4.0984863e-14,
      -2.2593122e+04, -3.4807917]
  equation-of-state:
    model: Peng-Robinson
    a: 1.20590E+12
    b: 53.5346968043088
    acentric-factor: 0.202
    note:  
  transport:
    model: gas
    geometry: nonlinear
    diameter: 3.97
    well-depth: 436.0
    rotational-relaxation: 2.0
- name: C2H3OH
  composition: {C: 2, H: 4, O: 1}
  thermo:
    model: NASA7
    temperature-ranges: [300.0, 1410.0, 5000.0]
    data:
    - [-0.12797226, 0.0338506073, -3.30644935e-05, 1.64858739e-08, -3.19935455e-12,
      -1.59914544e+04, 23.0438601]
    - [8.32598158, 8.03387281e-03, -2.63928405e-06, 3.98410726e-10, -2.26551155e-14,
      -1.83221436e+04, -20.2080305]
  equation-of-state:
    model: Peng-Robinson
    a: 1.28207E+12
    b: 52.5670364073307
    acentric-factor: 0.5345505
    note:  
  transport:
    model: gas
    geometry: nonlinear
    diameter: 4.41
    well-depth: 470.6
    rotational-relaxation: 1.5
- name: C2H5O
  composition: {C: 2, H: 5, O: 1}
  thermo:
    model: NASA7
    temperature-ranges: [300.0, 1467.0, 5000.0]
    data:
    - [2.90353584, 0.0177256708, -2.69624757e-06, -3.45830533e-09, 1.25224784e-12,
      -3289.3029, 11.3545591]
    - [8.19120635, 0.0110391986, -3.75270536e-06, 5.80275784e-10, -3.35735146e-14,
      -5668.47208, -19.0131344]
  equation-of-state:
  equation-of-state:
    model: Peng-Robinson
    a: 1.08598E+12
    b: 52.43741896
    acentric-factor: 0.238468988
    note:
  transport:
    model: gas
    geometry: nonlinear
    diameter: 4.41
    well-depth: 470.6
    rotational-relaxation: 1.5
- name: PC2H4OH
  composition: {C: 2, H: 5, O: 1}
  thermo:
    model: NASA7
    temperature-ranges: [300.0, 1395.0, 5000.0]
    data:
    - [2.59479867, 0.0227100669, -1.39473846e-05, 4.70095591e-09, -6.90044236e-13,
      -4914.86975, 14.3240718]
    - [8.0675015, 0.0106143554, -3.5799936e-06, 5.5036376e-10, -3.17051769e-14,
      -6927.47939, -15.3833428]
  equation-of-state:
    model: Peng-Robinson
    a: 1.25916E+12
    b: 52.0123553936168
    acentric-factor: 0.612389
    note:   
  transport:
    model: gas
    geometry: nonlinear
    diameter: 4.41
    well-depth: 470.6
    rotational-relaxation: 1.5
- name: SC2H4OH
  composition: {C: 2, H: 5, O: 1}
  thermo:
    model: NASA7
    temperature-ranges: [300.0, 1385.0, 5000.0]
    data:
    - [1.46281093, 0.0239193995, -1.30667185e-05, 3.10615465e-09, -1.85896007e-13,
      -8007.90323, 19.2547092]
    - [8.15007136, 0.0102549305, -3.40137764e-06, 5.17509965e-10, -2.96128942e-14,
      -1.05014386e+04, -17.3134615]
  equation-of-state:
    model: Peng-Robinson
    a: 1.26038E+12
    b: 51.7121245745883
    acentric-factor: 0.575669
    note: 
  transport:
    model: gas
    geometry: nonlinear
    diameter: 4.41
    well-depth: 470.6
    rotational-relaxation: 1.5
- name: HOCHO
  composition: {C: 1, H: 2, O: 2}
  thermo:
    model: NASA7
    temperature-ranges: [200.0, 1000.0, 6000.0]
    data:
    - [3.8983616, -3.5587795e-03, 3.5520538e-05, -4.3849959e-08, 1.7107769e-11,
      -4.6770609e+04, 7.3495397]
    - [4.6138316, 6.4496364e-03, -2.2908251e-06, 3.6716047e-10, -2.1873675e-14,
      -4.751485e+04, 0.84788383]
  equation-of-state:
    model: Peng-Robinson
    a: 1.43872E+12
    b: 50.7660265223275
    acentric-factor: 0.473
    note: 
  transport:
    model: gas
    geometry: nonlinear
    diameter: 3.97
    well-depth: 436.0
    rotational-relaxation: 2.0
- name: C2H5OH
  composition: {C: 2, H: 6, O: 1}
  thermo:
    model: NASA7
    temperature-ranges: [300.0, 1402.0, 5000.0]
    data:
    - [0.215805861, 0.0295228396, -1.68271048e-05, 4.49484797e-09, -4.02451543e-13,
      -2.94851823e+04, 24.5725052]
    - [8.14483865, 0.0128314052, -4.29052743e-06, 6.55971721e-10, -3.76506611e-14,
      -3.24005526e+04, -18.6241126]
  equation-of-state:
    model: Peng-Robinson
    a: 1.35776E+12
    b: 54.06936605
    acentric-factor: 0.651576765
    note:
  transport:
    model: gas
    geometry: nonlinear
    diameter: 4.41
    well-depth: 470.6
    rotational-relaxation: 1.5
- name: CH3O2
  composition: {C: 1, H: 3, O: 2}
  thermo:
    model: NASA7
    temperature-ranges: [300.0, 1374.0, 5000.0]
    data:
    - [1.97339205, 0.015354234, -6.37314891e-06, 3.19930565e-10, 2.82193915e-13,
      254.278835, 16.9194215]
    - [6.47970487, 7.4440108e-03, -2.52348555e-06, 3.89577296e-10, -2.25182399e-14,
      -1562.85441, -8.19477074]
  equation-of-state:
    model: Peng-Robinson
    a: 9.67748E+11
    b: 46.6730528097311
    acentric-factor: 0.2636613
    note:  
  transport:
    model: gas
    geometry: nonlinear
    diameter: 3.6260000000000003
    well-depth: 481.8
    rotational-relaxation: 1.0
- name: CH3O2H
  composition: {C: 1, H: 4, O: 2}
  thermo:
    model: NASA7
    temperature-ranges: [200.0, 1000.0, 6000.0]
    data:
    - [2.90540897, 0.0174994735, 5.2824363e-06, -2.52827275e-08, 1.34368212e-11,
      -1.68894632e+04, 11.3741987]
    - [7.76538058, 8.61499712e-03, -2.98006935e-06, 4.68638071e-10, -2.75339255e-14,
      -1.82979984e+04, -14.3992663]
  equation-of-state:
    model: Peng-Robinson
    a: 1.20963E+12
    b: 49.57992213
    acentric-factor: 0.597075055
    note:    
  transport:
    model: gas
    geometry: nonlinear
    diameter: 3.6260000000000003
    well-depth: 481.8
    rotational-relaxation: 1.0
- name: CH3CHCO
  composition: {C: 3, H: 4, O: 1}
  thermo:
    model: NASA7
    temperature-ranges: [300.0, 1400.0, 5000.0]
    data:
    - [1.48380119, 0.0322203013, -2.70250033e-05, 1.20499164e-08, -2.18365931e-12,
      -1.1527654e+04, 17.1552068]
    - [10.0219123, 9.569663e-03, -3.26221644e-06, 5.05231706e-10, -2.92593257e-14,
      -1.42482738e+04, -27.7829973]
  equation-of-state:
    model: Peng-Robinson
    a: 9.05817E+11
    b: 44.150738822045
    acentric-factor: 0.258783
  note:      
  transport:
    model: gas
    geometry: nonlinear
    diameter: 4.12
    well-depth: 443.2
    rotational-relaxation: 1.0
- name: C2H3CHO
  composition: {C: 3, H: 4, O: 1}
  thermo:
    model: NASA7
    temperature-ranges: [300.0, 1398.0, 5000.0]
    data:
    - [0.733844455, 0.0317482671, -2.29599468e-05, 8.42104232e-09, -1.23613478e-12,
      -9384.73548, 21.0308851]
    - [9.99155394, 9.82348001e-03, -3.31203088e-06, 5.09524422e-10, -2.9382189e-14,
      -1.25303509e+04, -28.5168883]
  equation-of-state:
    model: Peng-Robinson
    a: 1.56825E+12
    b: 63.4293750387597
    acentric-factor: 0.330
    note:
  transport:
    model: gas
    geometry: nonlinear
    diameter: 4.958000000000001
    well-depth: 428.8
    dipole: 2.900000827651188
    rotational-relaxation: 1.0
- name: C3H5OH
  composition: {C: 3, H: 6, O: 1}
  thermo:
    model: NASA7
    temperature-ranges: [200.0, 1000.0, 6000.0]
    data:
    - [3.15011905, 0.0128538274, 4.28438434e-05, -6.67818707e-08, 2.80408237e-11,
      -1.66413668e+04, 13.5066359]
    - [8.72477114, 0.0163942712, -5.90852993e-06, 9.53262253e-10, -5.7031801e-14,
      -1.90496618e+04, -19.7198674]
  equation-of-state:
    model: Peng-Robinson
    a: 1.76857E+12
    b: 66.4004890621469
    acentric-factor: 0.554
    note:
  transport:
    model: gas
    geometry: nonlinear
    diameter: 4.997000000000001
    well-depth: 481.5
    dipole: 1.7000004851748343
    rotational-relaxation: 1.0
- name: CH3CO2
  composition: {C: 2, H: 3, O: 2}
  thermo:
    model: NASA7
    temperature-ranges: [300.0, 1395.0, 5000.0]
    data:
    - [1.37440768, 0.0249115604, -1.74308894e-05, 6.24799508e-09, -9.09516835e-13,
      -2.7233015e+04, 18.1405454]
    - [8.54059736, 8.32951214e-03, -2.8472201e-06, 4.41927196e-10, -2.56373394e-14,
      -2.97290678e+04, -20.3883545]
  equation-of-state:
    model: Peng-Robinson
    a: 1.35871E+12
    b: 55.9816362035886
    acentric-factor: 0.357244
    note:      
  transport:
    model: gas
    geometry: nonlinear
    diameter: 3.97
    well-depth: 436.0
    rotational-relaxation: 2.0
- name: CH3CO3
  composition: {C: 2, H: 3, O: 3}
  thermo:
    model: NASA7
    temperature-ranges: [300.0, 1391.0, 5000.0]
    data:
    - [3.60373432, 0.0270080341, -2.08293438e-05, 8.50541104e-09, -1.4384611e-12,
      -2.34205171e+04, 11.2014914]
    - [11.2522498, 8.33652672e-03, -2.8901453e-06, 4.52781734e-10, -2.64354456e-14,
      -2.60238584e+04, -29.6370457]
  equation-of-state:
    model: Peng-Robinson
    a: 1.53040E+12
    b: 60.1785580451648
    acentric-factor: 0.433757
    note:                
  transport:
    model: gas
    geometry: nonlinear
    diameter: 3.97
    well-depth: 436.0
    rotational-relaxation: 2.0
- name: CH3CO3H
  composition: {C: 2, H: 4, O: 3}
  thermo:
    model: NASA7
    temperature-ranges: [300.0, 1391.0, 5000.0]
    data:
    - [2.24135876, 0.0337963514, -2.53887482e-05, 9.67583587e-09, -1.49266157e-12,
      -4.24677831e+04, 17.0668133]
    - [12.5060485, 9.47789695e-03, -3.30402246e-06, 5.19630793e-10, -3.04233568e-14,
      -4.59856703e+04, -37.9195947]
  equation-of-state:
    model: Peng-Robinson
    a: 1.59521E+12
    b: 57.9011514148943
    acentric-factor: 0.7212
    note:
  transport:
    model: gas
    geometry: nonlinear
    diameter: 3.97
    well-depth: 436.0
    rotational-relaxation: 2.0
- name: O2C2H4OH
  composition: {C: 2, H: 5, O: 3}
  thermo:
    model: NASA7
    temperature-ranges: [300.0, 1506.0, 5000.0]
    data:
    - [7.040098, 0.0159564166, 2.21097416e-06, -7.05197355e-09, 2.08266026e-12,
      -2.24524432e+04, -1.75361758]
    - [12.7503881, 0.0111514325, -3.83473891e-06, 5.98155829e-10, -3.48372108e-14,
      -2.52770876e+04, -35.4317608]
  equation-of-state:
    model: Peng-Robinson
    a: 1.78566E+12
    b: 64.8092329513612
    acentric-factor: 0.74686835
    note:
  transport:
    model: gas
    geometry: nonlinear
    diameter: 5.664000000000001
    well-depth: 523.2
    dipole: 1.7000004851748343
    rotational-relaxation: 1.0


reactions:
- equation: H2 + M <=> 2 H + M  # Reaction 1
  type: three-body
  rate-constant: {A: 4.577e+19, b: -1.4, Ea: 1.044e+05}
  efficiencies: {C2H6: 3.0, CH4: 2.0, CO: 1.9, CO2: 3.8, H2: 2.5, H2O: 12.0}
- equation: H2 + O <=> H + OH  # Reaction 2
  rate-constant: {A: 3.8e+12, b: 0.0, Ea: 7948.0}
  duplicate: true
- equation: H2 + O <=> H + OH  # Reaction 3
  rate-constant: {A: 8.8e+14, b: 0.0, Ea: 1.9175e+04}
  duplicate: true  
- equation: H2 + OH <=> H + H2O  # Reaction 3
  rate-constant: {A: 4.38e+13, b: 0.0, Ea: 6990.0}
- equation: 2 O + M <=> O2 + M  # Reaction 4
  type: three-body
  rate-constant: {A: 6.165e+15, b: -0.5, Ea: 0.0}
  efficiencies: {AR: 0.83, C2H6: 3.0, CH4: 2.0, CO: 1.9, CO2: 3.8, H2: 2.5,
    H2O: 12.0}
- equation: h + o2 <=> o + oh  # Reaction 
  rate-constant: {A: 9.65e+14, b: -0.262, Ea: 1.62e+04}    
- equation: H + OH (+M) <=> H2O (+M)  # Reaction 11
  type: falloff
  low-P-rate-constant: {A: 4.53e+21, b: -1.81, Ea: 492.0}
  high-P-rate-constant: {A: 2.5e+13, b: 0.234, Ea: -114.0}
  Troe: {A: 0.73, T3: 1.0e-30, T1: 1.0e+30, T2: 1.0e+30}
  efficiencies: {AR: 0.4, O2: 1.0, N2: 1.0, H2: 1.5, H2O: 13.0}
- equation: H2O + O <=> 2 OH  # Reaction 
  rate-constant: {A: 6.7e+07, b: 1.704, Ea: 1.49868e+04}
- equation: H + O + M <=> OH + M  # Reaction 
  type: three-body
  rate-constant: {A: 4.714e+18, b: -1.0, Ea: 0.0}
  efficiencies: {AR: 0.75, C2H6: 3.0, CH4: 2.0, CO: 1.5, CO2: 2.0, H2: 2.5,
    H2O: 12.0}
- equation: H2O2 (+M) <=> 2 OH (+M)  # Reaction 9
  type: falloff
  low-P-rate-constant: {A: 2.49e+24, b: -2.3, Ea: 4.8749e+04}
  high-P-rate-constant: {A: 2.0e+12, b: 0.9, Ea: 4.8749e+04}
  Troe: {A: 0.43, T3: 1.0e-30, T1: 1.0000000000000002e+30, T2: 0.0}
  efficiencies: {CO: 2.8, CO2: 1.6, H2: 3.7, H2O: 7.65, H2O2: 7.7, N2: 1.5,
    O2: 1.2}
- equation: H + H2O2 <=> H2O + OH  # Reaction 10
  rate-constant: {A: 2.41e+13, b: 0.0, Ea: 3970.0}
- equation: H + H2O2 <=> H2 + HO2  # Reaction 11
  rate-constant: {A: 2.15e+10, b: 1.0, Ea: 6000.0}
- equation: H2O2 + O <=> HO2 + OH  # Reaction 12
  rate-constant: {A: 9.55e+06, b: 2.0, Ea: 3970.0}
- equation: H2O2 + OH <=> H2O + HO2  # Reaction 13
  rate-constant: {A: 1.74e+12, b: 0.0, Ea: 318.0}
  duplicate: true
- equation: H2O2 + OH <=> H2O + HO2  # Reaction 14
  rate-constant: {A: 7.59e+13, b: 0.0, Ea: 7269.0}
  duplicate: true
- equation: H + HO2 <=> 2 OH  # Reaction 15
  rate-constant: {A: 7.079e+13, b: 0.0, Ea: 295.0}
- equation: H + HO2 <=> H2 + O2  # Reaction 16
  rate-constant: {A: 1.1402e+10, b: 1.0827, Ea: 553.78}
- equation: HO2 + O <=> O2 + OH  # Reaction 17
  rate-constant: {A: 3.25e+13, b: 0.0, Ea: 0.0}
- equation: OH + HO2 <=> O2 + H2O  # Reaction 36
  duplicate: true
  rate-constant: {A: 1.93e+20, b: -2.49, Ea: 584.24}
- equation: OH + HO2 <=> O2 + H2O  # Reaction 37
  duplicate: true
  rate-constant: {A: 1.21e+09, b: 1.24, Ea: -1307.58}
- equation: 2 HO2 <=> O2 + H2O2  # Reaction 38
  duplicate: true
  rate-constant: {A: 1.214e+10, b: 0.422, Ea: -1480.52}
- equation: 2 HO2 <=> O2 + H2O2  # Reaction 39
  duplicate: true
  rate-constant: {A: 1.688e+16, b: -0.681, Ea: 1.293166e+04}
- equation: H + O2 (+M) <=> HO2 (+M)  # Reaction 40
  type: falloff
  low-P-rate-constant: {A: 1.225e+19, b: -1.2, Ea: 0.0}
  high-P-rate-constant: {A: 4.66e+12, b: 0.44, Ea: 0.0}
  Troe: {A: 0.5, T3: 1.0, T1: 1.0e+10, T2: 1.0e+30}
  efficiencies: {N2: 1.0,  AR: 0.65, O2: 1.0, H2: 2.0, CH4: 2.0, CO2: 3.25, H2O: 17.6, CO: 4.0}
  note: 
- equation: CO + O (+M) <=> CO2 (+M)  # Reaction 22
  type: falloff
  low-P-rate-constant: {A: 1.173e+24, b: -2.79, Ea: 4191.0}
  high-P-rate-constant: {A: 1.362e+10, b: 0.0, Ea: 2384.0}
  efficiencies: {AR: 0.7, CO: 1.75, CO2: 3.6, H2: 2.0, H2O: 12.0}
- equation: CO + OH <=> CO2 + H  # Reaction 26
  rate-constant: {A: 6.341e+04, b: 2.053, Ea: -355.67}
  duplicate: true
- equation: CO + OH <=> CO2 + H  # Reaction 27
  rate-constant: {A: 5.757e+12, b: -0.664, Ea: 331.83}
  duplicate: true
- equation: CO + HO2 <=> CO2 + OH  # Reaction 25
  rate-constant: {A: 1.57e+05, b: 2.18, Ea: 1.794e+04}
- equation: CO + O2 <=> CO2 + O  # Reaction 26
  rate-constant: {A: 1.119e+12, b: 0.0, Ea: 4.77e+04}
- equation: CH3 + H (+M) <=> CH4 (+M)  # Reaction 115
  type: falloff
  low-P-rate-constant: {A: 2.477e+33, b: -4.76, Ea: 2440.0}
  high-P-rate-constant: {A: 6.35e+15, b: -0.63, Ea: 383.0}
  Troe: {A: 0.783, T3: 74.0, T1: 2941.0, T2: 6964.0}
  efficiencies: {ar: 0.7, c2h6: 3.0, ch4: 2.0, co: 1.5, co2: 2.0, h2: 2.0,
    h2o: 6.0}        
- equation: CH4 + H <=> CH3 + H2  # Reaction 28
  rate-constant: {A: 6.14e+05, b: 2.5, Ea: 9587.0}
- equation: CH4 + O <=> CH3 + OH  # Reaction 29
  rate-constant: {A: 1.02e+09, b: 1.5, Ea: 8600.0}
- equation: CH4 + OH <=> CH3 + H2O  # Reaction 30
  rate-constant: {A: 5.83e+04, b: 2.6, Ea: 2190.0}
- equation: CH4 + HO2 <=> CH3 + H2O2  # Reaction 31
  rate-constant: {A: 11.3, b: 3.74, Ea: 2.101e+04}
- equation: CH3O2 + CH4 <=> CH3 + CH3O2H  # Reaction 32
  rate-constant: {A: 0.96, b: 3.77, Ea: 1.781e+04}
- equation: CH3 + HO2 <=> CH4 + O2  # Reaction 33
  rate-constant: {A: 1.16e+05, b: 2.23, Ea: -3022.0}
- equation: CH2 + CH4 <=> 2 CH3  # Reaction 34
  rate-constant: {A: 2.46e+06, b: 2.0, Ea: 8270.0}
- equation: CH2 + H (+M) <=> CH3 (+M)  # Reaction 35
  type: falloff
  low-P-rate-constant: {A: 3.2e+27, b: -3.14, Ea: 1230.0}
  high-P-rate-constant: {A: 2.5e+16, b: -0.8, Ea: 0.0}
  Troe: {A: 0.68, T3: 78.0, T1: 1995.0, T2: 5590.0}
  efficiencies: {AR: 0.7, C2H6: 3.0, CH4: 2.0, CO: 1.5, CO2: 2.0, H2: 2.0,
    H2O: 6.0}
- equation: CH2 + O2 <=> HCO + OH  # Reaction 36
  rate-constant: {A: 1.06e+13, b: 0.0, Ea: 1500.0}
- equation: CH2 + O2 => CO2 + 2 H  # Reaction 37
  rate-constant: {A: 2.64e+12, b: 0.0, Ea: 1500.0}
- equation: CH2 + O => CO + 2 H  # Reaction 38
  rate-constant: {A: 5.0e+13, b: 0.0, Ea: 0.0}
- equation: CH2 + H <=> CH + H2  # Reaction 39
  rate-constant: {A: 3.0e+13, b: 0.0, Ea: 0.0}
- equation: CH2 + OH <=> CH + H2O  # Reaction 40
  rate-constant: {A: 1.13e+07, b: 2.0, Ea: 3000.0}
- equation: CH + O2 <=> HCO + O  # Reaction 41
  rate-constant: {A: 3.3e+13, b: 0.0, Ea: 0.0}
- equation: CH + O <=> CO + H  # Reaction 42
  rate-constant: {A: 5.7e+13, b: 0.0, Ea: 0.0}
- equation: CH + H <=> C + H2  # Reaction 43
  rate-constant: {A: 1.1e+14, b: 0.0, Ea: 0.0}
- equation: CH + OH <=> H + HCO  # Reaction 44
  rate-constant: {A: 3.0e+13, b: 0.0, Ea: 0.0}
- equation: CH + H2O <=> CH2O + H  # Reaction 45
  rate-constant: {A: 1.774e+16, b: -1.22, Ea: 23.8}
- equation: CH + CO2 <=> CO + HCO  # Reaction 46
  rate-constant: {A: 1.7e+12, b: 0.0, Ea: 685.0}
- equation: C + OH <=> CO + H  # Reaction 47
  rate-constant: {A: 5.0e+13, b: 0.0, Ea: 0.0}
- equation: C + O2 <=> CO + O  # Reaction 48
  rate-constant: {A: 5.0e+13, b: 0.0, Ea: 0.0}
- equation: CH3 + O2 (+M) <=> CH3O2 (+M)  # Reaction 49
  type: falloff
  low-P-rate-constant: {A: 6.85e+24, b: -3.0, Ea: 0.0}
  high-P-rate-constant: {A: 7.812e+09, b: 0.9, Ea: 0.0}
  Troe: {A: 0.6, T3: 1000.0, T1: 70.0, T2: 1700.0}
- equation: CH3 + O2 <=> CH3O + O  # Reaction 50
  rate-constant: {A: 7.546e+12, b: 0.0, Ea: 2.832e+04}
- equation: CH3 + O2 <=> CH2O + OH  # Reaction 51
  rate-constant: {A: 2.641, b: 3.283, Ea: 8105.0}
- equation: CH3 + O <=> CH2O + H  # Reaction 52
  rate-constant: {A: 5.54e+13, b: 0.05, Ea: -136.0}
- equation: CH3 + OH <=> CH2O + H2  # Reaction 53
  type: pressure-dependent-Arrhenius
  rate-constants:
  - {P: 0.010000000000000004 atm, A: 3.502e+05, b: 1.441, Ea: -3244.0}
  - {P: 0.10000000000000005 atm, A: 8.854e+05, b: 1.327, Ea: -2975.0}
  - {P: 0.9999999999999999 atm, A: 1.65e+07, b: 0.973, Ea: -2010.0}
  - {P: 9.999999999999991 atm, A: 5.374e+09, b: 0.287, Ea: 280.0}
  - {P: 99.99999999999986 atm, A: 9.494e+18, b: -2.199, Ea: 9769.0}
- equation: CH3 + OH <=> CH2OH + H  # Reaction 54
  type: pressure-dependent-Arrhenius
  rate-constants:
  - {P: 0.010000000000000004 atm, A: 1.621e+10, b: 0.965, Ea: 3214.0}
  - {P: 0.10000000000000005 atm, A: 1.807e+10, b: 0.95, Ea: 3247.0}
  - {P: 0.9999999999999999 atm, A: 4.686e+10, b: 0.833, Ea: 3566.0}
  - {P: 9.999999999999991 atm, A: 1.525e+13, b: 0.134, Ea: 5641.0}
  - {P: 99.99999999999986 atm, A: 3.59e+14, b: -0.186, Ea: 8601.0}
- equation: CH3 + OH <=> CH3O + H  # Reaction 55
  type: pressure-dependent-Arrhenius
  rate-constants:
  - {P: 0.010000000000000004 atm, A: 1.186e+09, b: 1.016, Ea: 1.194e+04}
  - {P: 0.10000000000000005 atm, A: 1.188e+09, b: 1.016, Ea: 1.194e+04}
  - {P: 0.9999999999999999 atm, A: 1.23e+09, b: 1.011, Ea: 1.195e+04}
  - {P: 9.999999999999991 atm, A: 1.798e+09, b: 0.965, Ea: 1.206e+04}
  - {P: 99.99999999999986 atm, A: 5.242e+10, b: 0.551, Ea: 1.307e+04}
- equation: CH3 + OH <=> CH2 + H2O  # Reaction 56
  rate-constant: {A: 4.293e+04, b: 2.568, Ea: 3997.8}
- equation: CH3 + HO2 <=> CH3O + OH  # Reaction 57
  rate-constant: {A: 1.0e+12, b: 0.269, Ea: -687.5}
- equation: CH3O2 + O <=> CH3O + O2  # Reaction 58
  rate-constant: {A: 3.6e+13, b: 0.0, Ea: 0.0}
- equation: CH3O2 + H <=> CH3O + OH  # Reaction 59
  rate-constant: {A: 9.6e+13, b: 0.0, Ea: 0.0}
- equation: CH3O2 + OH <=> CH3OH + O2  # Reaction 60
  rate-constant: {A: 6.0e+13, b: 0.0, Ea: 0.0}
- equation: CH3O2 + HO2 <=> CH3O2H + O2  # Reaction 61
  rate-constant: {A: 2.47e+11, b: 0.0, Ea: -1570.0}
- equation: CH3O2 + H2O2 <=> CH3O2H + HO2  # Reaction 62
  rate-constant: {A: 2.41e+12, b: 0.0, Ea: 9936.0}
- equation: CH3 + CH3O2 <=> 2 CH3O  # Reaction 63
  rate-constant: {A: 5.08e+12, b: 0.0, Ea: -1411.0}
- equation: 2 CH3O2 => CH2O + CH3OH + O2  # Reaction 64
  rate-constant: {A: 3.11e+14, b: -1.61, Ea: -1051.0}
- equation: 2 CH3O2 => 2 CH3O + O2  # Reaction 65
  rate-constant: {A: 1.4e+16, b: -1.61, Ea: 1860.0}
- equation: CH3O2 + H2 <=> CH3O2H + H  # Reaction 66
  rate-constant: {A: 1.5e+14, b: 0.0, Ea: 2.603e+04}
- equation: CH3O2H <=> CH3O + OH  # Reaction 67
  rate-constant: {A: 6.31e+14, b: 0.0, Ea: 4.23e+04}
- equation: CH3OH (+M) <=> CH3 + OH (+M)  # Reaction 68
  type: falloff
  low-P-rate-constant: {A: 1.5e+43, b: -6.995, Ea: 9.79922e+04}
  high-P-rate-constant: {A: 2.084e+18, b: -0.615, Ea: 9.25406e+04}
  Troe: {A: -0.4748, T3: 3.558e+04, T1: 1116.0, T2: 9023.0}
- equation: CH3OH (+M) <=> CH2OH + H (+M)  # Reaction 69
  type: falloff
  low-P-rate-constant: {A: 3.39e+42, b: -7.244, Ea: 1.052303e+05}
  high-P-rate-constant: {A: 7.896e-03, b: 5.038, Ea: 8.44674e+04}
  Troe: {A: -73.91, T3: 3.705e+04, T1: 4.15e+04, T2: 5220.0}
- equation: CH3OH + H <=> CH3O + H2  # Reaction 70
  rate-constant: {A: 1.99e+05, b: 2.56, Ea: 1.03e+04}
- equation: CH3OH + H <=> CH2OH + H2  # Reaction 71
  rate-constant: {A: 3.07e+05, b: 2.55, Ea: 5440.0}
- equation: CH3OH + O <=> CH3O + OH  # Reaction 72
  rate-constant: {A: 3.88e+04, b: 2.5, Ea: 3080.0}
- equation: CH3OH + O <=> CH2OH + OH  # Reaction 73
  rate-constant: {A: 3.88e+05, b: 2.5, Ea: 3080.0}
- equation: CH3OH + OH <=> CH3O + H2O  # Reaction 74
  rate-constant: {A: 150.0, b: 3.03, Ea: -763.0}
- equation: CH3OH + OH <=> CH2OH + H2O  # Reaction 75
  rate-constant: {A: 3.08e+04, b: 2.65, Ea: -806.7}
- equation: CH3OH + O2 <=> CH3O + HO2  # Reaction 76
  rate-constant: {A: 3.58e+04, b: 2.27, Ea: 4.27645e+04}
- equation: CH3OH + O2 <=> CH2OH + HO2  # Reaction 77
  rate-constant: {A: 3.58e+05, b: 2.27, Ea: 4.27645e+04}
- equation: CH3OH + HO2 <=> CH3O + H2O2  # Reaction 78
  rate-constant: {A: 1.22e+12, b: 0.0, Ea: 2.00707e+04}
- equation: CH3OH + HO2 <=> CH2OH + H2O2  # Reaction 79
  rate-constant: {A: 3.26e+13, b: 0.0, Ea: 1.87822e+04}
- equation: CH3 + CH3OH <=> CH2OH + CH4  # Reaction 80
  rate-constant: {A: 0.213, b: 3.953, Ea: 7055.1}
- equation: CH3 + CH3OH <=> CH3O + CH4  # Reaction 81
  rate-constant: {A: 3220.0, b: 2.425, Ea: 8579.5}
- equation: CH3OH + HCO <=> CH2O + CH2OH  # Reaction 82
  rate-constant: {A: 9630.0, b: 2.9, Ea: 1.311e+04}
- equation: CH3O + CH3OH <=> CH2OH + CH3OH  # Reaction 83
  rate-constant: {A: 3.0e+11, b: 0.0, Ea: 4074.0}
- equation: CH3O2 + CH3OH <=> CH2OH + CH3O2H  # Reaction 84
  rate-constant: {A: 1.81e+12, b: 0.0, Ea: 1.371e+04}
- equation: CH2OH + O2 <=> CH2O + HO2  # Reaction 85
  rate-constant: {A: 1.51e+15, b: -1.0, Ea: 0.0}
  duplicate: true
- equation: CH2OH + O2 <=> CH2O + HO2  # Reaction 86
  rate-constant: {A: 2.41e+14, b: 0.0, Ea: 5017.0}
  duplicate: true
- equation: CH2OH + H <=> CH2O + H2  # Reaction 87
  rate-constant: {A: 6.0e+12, b: 0.0, Ea: 0.0}
- equation: CH2OH + HO2 <=> CH2O + H2O2  # Reaction 88
  rate-constant: {A: 1.2e+13, b: 0.0, Ea: 0.0}
- equation: CH2OH + HCO <=> 2 CH2O  # Reaction 89
  rate-constant: {A: 1.8e+14, b: 0.0, Ea: 0.0}
- equation: CH2OH + HCO <=> CH3OH + CO  # Reaction 90
  rate-constant: {A: 1.0e+13, b: 0.0, Ea: 0.0}
- equation: CH2OH + CH3O <=> CH2O + CH3OH  # Reaction 91
  rate-constant: {A: 2.4e+13, b: 0.0, Ea: 0.0}
- equation: CH2OH + OH <=> CH2O + H2O  # Reaction 92
  rate-constant: {A: 2.4e+13, b: 0.0, Ea: 0.0}
- equation: CH2OH + O <=> CH2O + OH  # Reaction 93
  rate-constant: {A: 4.2e+13, b: 0.0, Ea: 0.0}
- equation: 2 CH2OH <=> CH2O + CH3OH  # Reaction 94
  rate-constant: {A: 3.0e+12, b: 0.0, Ea: 0.0}
- equation: CH3O + O2 <=> CH2O + HO2  # Reaction 95
  rate-constant: {A: 4.38e-19, b: 9.5, Ea: -5501.0}
- equation: CH3O + H <=> CH2O + H2  # Reaction 96
  rate-constant: {A: 2.0e+13, b: 0.0, Ea: 0.0}
- equation: CH3O + HO2 <=> CH2O + H2O2  # Reaction 97
  rate-constant: {A: 3.01e+11, b: 0.0, Ea: 0.0}
- equation: CH3 + CH3O <=> CH2O + CH4  # Reaction 98
  rate-constant: {A: 1.2e+13, b: 0.0, Ea: 0.0}
- equation: 2 CH3O <=> CH2O + CH3OH  # Reaction 99
  rate-constant: {A: 6.03e+13, b: 0.0, Ea: 0.0}
- equation: H + HCO (+M) <=> CH2O (+M)  # Reaction 100
  type: falloff
  low-P-rate-constant: {A: 1.35e+24, b: -2.57, Ea: 1425.0}
  high-P-rate-constant: {A: 1.09e+12, b: 0.48, Ea: -260.0}
  Troe: {A: 0.7824, T3: 271.0, T1: 2755.0, T2: 6570.0}
  efficiencies: {AR: 0.7, C2H6: 3.0, CH4: 2.0, CO: 1.5, CO2: 2.0, H2: 2.0,
    H2O: 6.0}
- equation: CO + H2 (+M) <=> CH2O (+M)  # Reaction 101
  type: falloff
  low-P-rate-constant: {A: 5.07e+27, b: -3.42, Ea: 8.4348e+04}
  high-P-rate-constant: {A: 4.3e+07, b: 1.5, Ea: 7.96e+04}
  Troe: {A: 0.932, T3: 197.00000000000003, T1: 1540.0, T2: 1.03e+04}
  efficiencies: {AR: 0.7, C2H6: 3.0, CH4: 2.0, CO: 1.5, CO2: 2.0, H2: 2.0,
    H2O: 6.0}
- equation: CH2O + O2 <=> HCO + HO2  # Reaction 102
  rate-constant: {A: 8.07e+15, b: 0.0, Ea: 5.342e+04}
- equation: CH2O + O <=> HCO + OH  # Reaction 103
  rate-constant: {A: 6.26e+09, b: 1.15, Ea: 2260.0}
- equation: CH2O + H <=> H2 + HCO  # Reaction 104
  rate-constant: {A: 5.74e+07, b: 1.9, Ea: 2740.0}
- equation: CH2O + OH <=> H2O + HCO  # Reaction 105
  rate-constant: {A: 7.82e+07, b: 1.63, Ea: -1055.0}
- equation: CH2O + HO2 <=> H2O2 + HCO  # Reaction 106
  rate-constant: {A: 1.88e+04, b: 2.7, Ea: 1.152e+04}
- equation: CH2O + CH3 <=> CH4 + HCO  # Reaction 107
  rate-constant: {A: 38.3, b: 3.36, Ea: 4312.0}
- equation: CH2O + CH3O <=> CH3OH + HCO  # Reaction 108
  rate-constant: {A: 6.62e+11, b: 0.0, Ea: 2294.0}
- equation: CH2O + CH3O2 <=> CH3O2H + HCO  # Reaction 109
  rate-constant: {A: 1.99e+12, b: 0.0, Ea: 1.166e+04}
- equation: HCO + M <=> H + CO + M  # Reaction 192
  type: three-body
  rate-constant: {A: 4.75e+11, b: 0.66, Ea: 1.487e+04}
  efficiencies: {CO: 1.5, CH4: 2.0, H2: 2.0, CO2: 2.0, C2H6: 3.0, H2O: 6.0}
- equation: HCO + O2 <=> CO + HO2  # Reaction 37
  rate-constant: {A: 2.7e+13, b: 0.0, Ea: 1190.0}  
- equation: HCO + O <=> CO + OH  # Reaction 112
  rate-constant: {A: 3.02e+13, b: 0.0, Ea: 0.0}
- equation: H + HCO <=> CO + H2  # Reaction 132
  rate-constant: {A: 9.13e+12, b: 0.41, Ea: -215.57}
- equation: HCO + OH <=> CO + H2O  # Reaction 114
  rate-constant: {A: 3.011e+13, b: 0.0, Ea: 0.0}
- equation: CH3 + HCO <=> CH4 + CO  # Reaction 115
  rate-constant: {A: 2.65e+13, b: 0.0, Ea: 0.0}
- equation: 2 HCO <=> CH2O + CO  # Reaction 116
  rate-constant: {A: 1.8e+13, b: 0.0, Ea: 0.0}
- equation: HCO + O <=> CO2 + H  # Reaction 117
  rate-constant: {A: 3.0e+13, b: 0.0, Ea: 0.0}
- equation: HCO + HO2 => CO2 + H + OH  # Reaction 118
  rate-constant: {A: 3.0e+13, b: 0.0, Ea: 0.0}
- equation: 2 HCO => 2 CO + H2  # Reaction 119
  rate-constant: {A: 3.0e+12, b: 0.0, Ea: 0.0}
- equation: CH2O + H (+M) <=> CH2OH (+M)  # Reaction 120
  type: falloff
  low-P-rate-constant: {A: 1.27e+32, b: -4.82, Ea: 6530.0}
  high-P-rate-constant: {A: 5.4e+11, b: 0.454, Ea: 3600.0}
  Troe: {A: 0.7187, T3: 103.00000000000001, T1: 1291.0, T2: 4160.0}
  efficiencies: {C2H6: 3.0, CH4: 2.0, CO: 1.5, CO2: 2.0, H2: 2.0, H2O: 6.0}
- equation: CH3O (+M) <=> CH2O + H (+M)  # Reaction 121
  type: falloff
  low-P-rate-constant: {A: 1.867e+25, b: -3.0, Ea: 2.4307e+04}
  high-P-rate-constant: {A: 6.8e+13, b: 0.0, Ea: 2.617e+04}
  Troe: {A: 0.9, T3: 2500.0, T1: 1300.0, T2: 1.0e+99}
  efficiencies: {C2H6: 3.0, CH4: 2.0, CO: 1.5, CO2: 2.0, H2: 2.0, H2O: 6.0}
- equation: HOCHO <=> CO + H2O  # Reaction 122
  rate-constant: {A: 2.45e+12, b: 0.0, Ea: 6.047e+04}
- equation: HOCHO <=> CO2 + H2  # Reaction 123
  rate-constant: {A: 2.95e+09, b: 0.0, Ea: 4.852e+04}
- equation: H + HOCHO + M => CO2 + H + H2 + M  # Reaction 124
  type: three-body
  rate-constant: {A: 4.24e+06, b: 2.1, Ea: 4868.0}
  efficiencies: {H: 1.0}
- equation: H + HOCHO => CO + H2 + OH  # Reaction 125
  rate-constant: {A: 6.03e+13, b: -0.35, Ea: 2988.0}
- equation: HOCHO + O => CO + 2 OH  # Reaction 126
  rate-constant: {A: 1.77e+18, b: -1.9, Ea: 2975.0}
- equation: HOCHO + OH => CO2 + H + H2O  # Reaction 127
  rate-constant: {A: 2.62e+06, b: 2.06, Ea: 916.0}
- equation: HOCHO + OH + M => CO + H2O + OH + M  # Reaction 128
  type: three-body
  rate-constant: {A: 1.85e+07, b: 1.51, Ea: -962.0}
  efficiencies: {OH: 1.0}
- equation: CH3 + HOCHO => CH4 + CO + OH  # Reaction 129
  rate-constant: {A: 3.9e-07, b: 5.8, Ea: 2200.0}
- equation: HO2 + HOCHO => CO + H2O2 + OH  # Reaction 130
  rate-constant: {A: 1.0e+12, b: 0.0, Ea: 1.192e+04}
- equation: 2 CH3 (+M) <=> C2H6 (+M)  # Reaction 131
  type: falloff
  low-P-rate-constant: {A: 8.054e+31, b: -3.75, Ea: 981.6}
  high-P-rate-constant: {A: 2.277e+15, b: -0.69, Ea: 174.89999999999998}
  Troe: {A: 0.0, T3: 570.0, T1: 1.0000000000000002e+30, T2: 1.0e+30}
  efficiencies: {CO: 2.0, CO2: 3.0, H2O: 5.0}
- equation: C2H5 + H (+M) <=> C2H6 (+M)  # Reaction 132
  type: falloff
  low-P-rate-constant: {A: 1.99e+41, b: -7.08, Ea: 6685.0}
  high-P-rate-constant: {A: 5.21e+17, b: -0.99, Ea: 1580.0}
  Troe: {A: 0.842, T3: 125.0, T1: 2219.0, T2: 6882.0}
  efficiencies: {AR: 0.7, C2H6: 3.0, CH4: 2.0, CO: 1.5, CO2: 2.0, H2: 2.0,
    H2O: 6.0}
- equation: 2 CH3 <=> C2H5 + H  # Reaction 133
  type: pressure-dependent-Arrhenius
  rate-constants:
  - {P: 0.010000000000000004 atm, A: 4.74e+12, b: 0.105, Ea: 1.06643e+04}
  - {P: 0.10000000000000005 atm, A: 2.57e+13, b: -0.096, Ea: 1.14061e+04}
  - {P: 0.9999999999999999 atm, A: 3.1e+14, b: -0.362, Ea: 1.33725e+04}
  - {P: 9.999999999999991 atm, A: 2.15e+10, b: 0.885, Ea: 1.35325e+04}
  - {P: 99.99999999999986 atm, A: 103.2, b: 3.23, Ea: 1.12361e+04}
- equation: C2H6 + O2 <=> C2H5 + HO2  # Reaction 134
  rate-constant: {A: 6.03e+13, b: 0.0, Ea: 5.187e+04}
- equation: C2H6 + O <=> C2H5 + OH  # Reaction 135
  rate-constant: {A: 3.55e+06, b: 2.4, Ea: 5830.0}
- equation: C2H6 + H <=> C2H5 + H2  # Reaction 136
  rate-constant: {A: 1.15e+08, b: 1.9, Ea: 7530.0}
- equation: C2H6 + OH <=> C2H5 + H2O  # Reaction 137
  rate-constant: {A: 1.48e+07, b: 1.9, Ea: 950.0}
- equation: C2H6 + HO2 <=> C2H5 + H2O2  # Reaction 138
  rate-constant: {A: 34.6, b: 3.61, Ea: 1.692e+04}
- equation: C2H6 + CH <=> C2H5 + CH2  # Reaction 139
  rate-constant: {A: 1.1e+14, b: 0.0, Ea: -260.0}
- equation: C2H6 + CH3 <=> C2H5 + CH4  # Reaction 140
  rate-constant: {A: 5.55e-04, b: 4.72, Ea: 3231.0}
- equation: C2H6 + CH3O <=> C2H5 + CH3OH  # Reaction 141
  rate-constant: {A: 2.41e+11, b: 0.0, Ea: 7090.0}
- equation: C2H6 + CH3O2 <=> C2H5 + CH3O2H  # Reaction 142
  rate-constant: {A: 19.4, b: 3.64, Ea: 1.71e+04}
- equation: C2H4 + H (+M) <=> C2H5 (+M)  # Reaction 143
  type: falloff
  low-P-rate-constant: {A: 1.419e+39, b: -6.642, Ea: 5769.0}
  high-P-rate-constant: {A: 9.569e+08, b: 1.463, Ea: 1355.0}
  Troe: {A: -0.569, T3: 299.0, T1: -9147.0, T2: 152.4}
  efficiencies: {AR: 0.7, C2H6: 3.0, CH4: 2.0, CO: 1.5, CO2: 2.0, H2: 2.0,
    H2O: 6.0}
- equation: C2H5 + H <=> C2H4 + H2  # Reaction 144
  rate-constant: {A: 2.0e+12, b: 0.0, Ea: 0.0}
- equation: 2 C2H4 <=> C2H3 + C2H5  # Reaction 145
  rate-constant: {A: 4.82e+14, b: 0.0, Ea: 7.153e+04}
- equation: C2H5 + CH3 <=> C2H4 + CH4  # Reaction 146
  rate-constant: {A: 1.18e+04, b: 2.45, Ea: -2921.0}
- equation: C2H5 + O <=> CH3CHO + H  # Reaction 147
  rate-constant: {A: 1.1e+14, b: 0.0, Ea: 0.0}
- equation: C2H5 + HO2 <=> C2H5O + OH  # Reaction 148
  rate-constant: {A: 1.1e+13, b: 0.0, Ea: 0.0}
- equation: C2H5 + CH3O2 <=> C2H5O + CH3O  # Reaction 149
  rate-constant: {A: 8.0e+12, b: 0.0, Ea: -1000.0}
- equation: C2H5 + O2 <=> C2H4 + HO2  # Reaction 150
  type: pressure-dependent-Arrhenius
  rate-constants:
  - {P: 0.03999999999999999 atm, A: 2.094e+09, b: 0.49, Ea: -391.4}
  - {P: 0.9999999999999999 atm, A: 1.843e+07, b: 1.13, Ea: -720.6}
  - {P: 9.999999999999991 atm, A: 7.561e+14, b: -1.01, Ea: 4749.0}
- equation: C2H5 + O2 <=> CH3CHO + OH  # Reaction 151
  type: pressure-dependent-Arrhenius
  rate-constants:
  - {P: 0.03999999999999999 atm, A: 4.908e-06, b: 4.76, Ea: 254.29999999999998}
  - {P: 0.9999999999999999 atm, A: 0.06803, b: 3.57, Ea: 2643.0}
  - {P: 9.999999999999991 atm, A: 826.5, b: 2.41, Ea: 5285.0}
- equation: C2H3O1-2 <=> CH3CO  # Reaction 152
  rate-constant: {A: 8.5e+14, b: 0.0, Ea: 1.4e+04}
- equation: C2H3O1-2 <=> CH2CHO  # Reaction 153
  rate-constant: {A: 1.0e+14, b: 0.0, Ea: 1.4e+04}
- equation: C2H3 + H (+M) <=> C2H4 (+M)  # Reaction 154
  type: falloff
  low-P-rate-constant: {A: 1.4e+30, b: -3.86, Ea: 3320.0}
  high-P-rate-constant: {A: 6.08e+12, b: 0.27, Ea: 280.0}
  Troe: {A: 0.782, T3: 207.49999999999997, T1: 2663.0, T2: 6095.0}
  efficiencies: {AR: 0.7, C2H6: 3.0, CH4: 2.0, CO: 1.5, CO2: 2.0, H2: 2.0,
    H2O: 6.0}
- equation: C2H4 + O2 <=> C2H3 + HO2  # Reaction 155
  rate-constant: {A: 4.22e+13, b: 0.0, Ea: 5.76231e+04}
- equation: C2H4 + H <=> C2H3 + H2  # Reaction 156
  rate-constant: {A: 5.07e+07, b: 1.93, Ea: 1.295e+04}
- equation: C2H4 + OH <=> C2H3 + H2O  # Reaction 157
  rate-constant: {A: 2.23e+04, b: 2.745, Ea: 2215.5}
- equation: C2H4 + CH3O <=> C2H3 + CH3OH  # Reaction 158
  rate-constant: {A: 1.2e+11, b: 0.0, Ea: 6750.0}
- equation: C2H4 + CH3O2 <=> C2H3 + CH3O2H  # Reaction 159
  rate-constant: {A: 8.59, b: 3.754, Ea: 2.7132e+04}
- equation: C2H4 + CH3CO3 <=> C2H3 + CH3CO3H  # Reaction 160
  rate-constant: {A: 1.13e+13, b: 0.0, Ea: 3.043e+04}
- equation: C2H4 + CH3 <=> C2H3 + CH4  # Reaction 161
  rate-constant: {A: 976.0, b: 2.947, Ea: 1.5148e+04}
  duplicate: true
- equation: C2H4 + CH3 <=> C2H3 + CH4  # Reaction 162
  rate-constant: {A: 8.13e-05, b: 4.417, Ea: 8835.8}
  duplicate: true
- equation: C2H4 + O <=> CH3 + HCO  # Reaction 163
  rate-constant: {A: 7.453e+06, b: 1.88, Ea: 183.0}
- equation: C2H4 + O <=> CH2CHO + H  # Reaction 164
  rate-constant: {A: 6.098e+06, b: 1.88, Ea: 183.0}
- equation: CH + CH4 <=> C2H4 + H  # Reaction 165
  rate-constant: {A: 6.0e+13, b: 0.0, Ea: 0.0}
- equation: C2H4 + OH <=> CH2O + CH3  # Reaction 166
  type: pressure-dependent-Arrhenius
  rate-constants:
  - {P: 0.010000000000000004 atm, A: 5.35, b: 2.92, Ea: -1732.7}
  - {P: 0.02500000000000001 atm, A: 31.9, b: 2.71, Ea: -1172.3}
  - {P: 0.10000000000000005 atm, A: 555.0, b: 2.36, Ea: -180.8}
  - {P: 0.9999999999999999 atm, A: 1.78e+05, b: 1.68, Ea: 2060.5}
  - {P: 9.999999999999991 atm, A: 2.37e+09, b: 0.56, Ea: 6006.7}
  - {P: 99.99999999999986 atm, A: 2.76e+13, b: -0.5, Ea: 1.14551e+04}
- equation: C2H4 + OH <=> CH3CHO + H  # Reaction 167
  type: pressure-dependent-Arrhenius
  rate-constants:
  - {P: 0.010000000000000004 atm, A: 2.37e-07, b: 5.3, Ea: -2050.6}
  - {P: 0.02500000000000001 atm, A: 8.73e-05, b: 4.57, Ea: -618.0}
  - {P: 0.10000000000000005 atm, A: 0.403, b: 3.54, Ea: 1881.7}
  - {P: 0.9999999999999999 atm, A: 0.0238, b: 3.91, Ea: 1722.7}
  - {P: 9.999999999999991 atm, A: 8.25e+08, b: 1.01, Ea: 1.05073e+04}
  - {P: 99.99999999999986 atm, A: 6.8e+09, b: 0.81, Ea: 1.38673e+04}
- equation: C2H4 + OH <=> C2H3OH + H  # Reaction 168
  type: pressure-dependent-Arrhenius
  rate-constants:
  - {P: 0.010000000000000004 atm, A: 1.04e+04, b: 2.6, Ea: 4121.0}
  - {P: 0.02500000000000001 atm, A: 1.07e+04, b: 2.6, Ea: 4129.0}
  - {P: 0.10000000000000005 atm, A: 1.52e+04, b: 2.56, Ea: 4238.3}
  - {P: 0.9999999999999999 atm, A: 3.19e+05, b: 2.19, Ea: 5255.6}
  - {P: 9.999999999999991 atm, A: 1.94e+08, b: 1.43, Ea: 7828.8}
  - {P: 99.99999999999986 atm, A: 8.55e+10, b: 0.75, Ea: 1.14908e+04}
- equation: C2H4 + OH <=> PC2H4OH  # Reaction 169
  type: pressure-dependent-Arrhenius
  rate-constants:
  - {P: 0.010000000000000004 atm, A: 1.74e+43, b: -10.461, Ea: 7698.7}
  - {P: 0.02500000000000001 atm, A: 3.25e+37, b: -8.629, Ea: 5214.7}
  - {P: 0.10000000000000005 atm, A: 1.84e+35, b: -7.75, Ea: 4908.9}
  - {P: 0.9999999999999999 atm, A: 2.56e+36, b: -7.752, Ea: 6946.1}
  - {P: 9.999999999999991 atm, A: 3.7e+33, b: -6.573, Ea: 7605.9}
  - {P: 99.99999999999986 atm, A: 1.12e+26, b: -4.101, Ea: 5757.0}
- equation: C2H2 + H (+M) <=> C2H3 (+M)  # Reaction 170
  type: falloff
  low-P-rate-constant: {A: 6.346e+31, b: -4.664, Ea: 3780.0}
  high-P-rate-constant: {A: 1.71e+10, b: 1.266, Ea: 2709.0}
  Troe: {A: 0.788, T3: -1.02e+04, T1: 1.0e-30, T2: 0.0}
  efficiencies: {AR: 0.7, C2H6: 3.0, CH4: 2.0, CO: 1.5, CO2: 2.0, H2: 2.0,
    H2O: 6.0}
- equation: C2H3 + O2 <=> CH2CHO + O  # Reaction 171
  type: pressure-dependent-Arrhenius
  duplicate: true
  rate-constants:
  - {P: 0.010000000000000004 atm, A: 7.88e+20, b: -2.67, Ea: 6742.0}
  - {P: 0.10000000000000005 atm, A: 7.72e+20, b: -2.67, Ea: 6713.0}
  - {P: 0.31599999999999984 atm, A: 9.87e+20, b: -2.7, Ea: 6724.0}
  - {P: 0.9999999999999999 atm, A: 7.1e+20, b: -2.65, Ea: 6489.0}
  - {P: 3.160000000000002 atm, A: 4.5e+20, b: -2.53, Ea: 6406.0}
  - {P: 9.999999999999991 atm, A: 1.76e+23, b: -3.22, Ea: 8697.0}
  - {P: 31.599999999999994 atm, A: 3.14e+25, b: -3.77, Ea: 1.153e+04}
  - {P: 99.99999999999986 atm, A: 1.02e+26, b: -3.8, Ea: 1.391e+04}
- equation: C2H3 + O2 <=> CH2CHO + O  # Reaction 172
  type: pressure-dependent-Arrhenius
  duplicate: true
  rate-constants:
  - {P: 0.010000000000000004 atm, A: 1.36e+10, b: 0.62, Ea: -277.6}
  - {P: 0.10000000000000005 atm, A: 1.42e+10, b: 0.62, Ea: -247.7}
  - {P: 0.31599999999999984 atm, A: 1.66e+10, b: 0.6, Ea: -162.5}
  - {P: 0.9999999999999999 atm, A: 2.02e+10, b: 0.58, Ea: 38.4}
  - {P: 3.160000000000002 atm, A: 9.75e+09, b: 0.67, Ea: 248.0}
  - {P: 9.999999999999991 atm, A: 7.34e+09, b: 0.72, Ea: 778.1}
  - {P: 31.599999999999994 atm, A: 1.57e+09, b: 0.92, Ea: 1219.0}
  - {P: 99.99999999999986 atm, A: 7.85e+07, b: 1.28, Ea: 1401.0}
- equation: C2H3 + O2 <=> C2H2 + HO2  # Reaction 173
  type: pressure-dependent-Arrhenius
  duplicate: true
  rate-constants:
  - {P: 0.010000000000000004 atm, A: 1.08e+07, b: 1.28, Ea: 3322.0}
  - {P: 0.10000000000000005 atm, A: 7.75e+06, b: 1.33, Ea: 3216.0}
  - {P: 0.31599999999999984 atm, A: 1.21e+07, b: 1.27, Ea: 3311.0}
  - {P: 0.9999999999999999 atm, A: 2.15e+07, b: 1.19, Ea: 3367.0}
  - {P: 3.160000000000002 atm, A: 1.13e+08, b: 1.0, Ea: 3695.0}
  - {P: 9.999999999999991 atm, A: 1.31e+11, b: 0.12, Ea: 5872.0}
  - {P: 31.599999999999994 atm, A: 1.19e+09, b: 0.82, Ea: 5617.0}
  - {P: 99.99999999999986 atm, A: 1.06e+17, b: -1.45, Ea: 1.223e+04}
- equation: C2H3 + O2 <=> C2H2 + HO2  # Reaction 174
  type: pressure-dependent-Arrhenius
  duplicate: true
  rate-constants:
  - {P: 0.010000000000000004 atm, A: 47.6, b: 2.75, Ea: -796.4}
  - {P: 0.10000000000000005 atm, A: 51.6, b: 2.73, Ea: -768.3}
  - {P: 0.31599999999999984 atm, A: 55.5, b: 2.73, Ea: -658.5}
  - {P: 0.9999999999999999 atm, A: 46.0, b: 2.76, Ea: -492.8}
  - {P: 3.160000000000002 atm, A: 3.75, b: 3.07, Ea: -601.0}
  - {P: 9.999999999999991 atm, A: 5.48, b: 3.07, Ea: 85.7}
  - {P: 31.599999999999994 atm, A: 4.47e+08, b: 0.0, Ea: 955.0}
  - {P: 99.99999999999986 atm, A: 20.2, b: 2.94, Ea: 1847.0}
- equation: C2H3 + O2 <=> CH2CO + OH  # Reaction 175
  type: pressure-dependent-Arrhenius
  duplicate: true
  rate-constants:
  - {P: 0.010000000000000004 atm, A: 866.0, b: 2.41, Ea: 6061.0}
  - {P: 0.10000000000000005 atm, A: 891.0, b: 2.41, Ea: 6078.0}
  - {P: 0.31599999999999984 atm, A: 943.0, b: 2.4, Ea: 6112.0}
  - {P: 0.9999999999999999 atm, A: 1060.0, b: 2.39, Ea: 6180.0}
  - {P: 3.160000000000002 atm, A: 1090.0, b: 2.38, Ea: 6179.0}
  - {P: 9.999999999999991 atm, A: 1390.0, b: 2.36, Ea: 6074.0}
  - {P: 31.599999999999994 atm, A: 2.49e+06, b: 1.42, Ea: 8480.0}
  - {P: 99.99999999999986 atm, A: 1.66e+10, b: 0.36, Ea: 1.201e+04}
- equation: C2H3 + O2 <=> CH2CO + OH  # Reaction 176
  type: pressure-dependent-Arrhenius
  duplicate: true
  rate-constants:
  - {P: 0.010000000000000004 atm, A: 0.182, b: 3.12, Ea: 1331.0}
  - {P: 0.10000000000000005 atm, A: 0.207, b: 3.11, Ea: 1383.0}
  - {P: 0.31599999999999984 atm, A: 0.271, b: 3.08, Ea: 1496.0}
  - {P: 0.9999999999999999 atm, A: 0.526, b: 3.01, Ea: 1777.0}
  - {P: 3.160000000000002 atm, A: 1.37, b: 2.9, Ea: 2225.0}
  - {P: 9.999999999999991 atm, A: 0.419, b: 2.93, Ea: 2052.0}
  - {P: 31.599999999999994 atm, A: 1.19e-04, b: 4.21, Ea: 2043.0}
  - {P: 99.99999999999986 atm, A: 1.3e-03, b: 3.97, Ea: 3414.0}
- equation: C2H3 + O2 <=> CH2O + HCO  # Reaction 177
  type: pressure-dependent-Arrhenius
  duplicate: true
  rate-constants:
  - {P: 0.010000000000000004 atm, A: 2.49e+36, b: -7.6, Ea: 1.264e+04}
  - {P: 0.10000000000000005 atm, A: 2.43e+36, b: -7.6, Ea: 1.261e+04}
  - {P: 0.31599999999999984 atm, A: 1.95e+36, b: -7.57, Ea: 1.249e+04}
  - {P: 0.9999999999999999 atm, A: 2.73e+35, b: -7.32, Ea: 1.182e+04}
  - {P: 3.160000000000002 atm, A: 1.43e+36, b: -7.47, Ea: 1.246e+04}
  - {P: 9.999999999999991 atm, A: 5.18e+35, b: -7.2, Ea: 1.343e+04}
  - {P: 31.599999999999994 atm, A: 3.19e+20, b: -2.57, Ea: 5578.0}
  - {P: 99.99999999999986 atm, A: 2.73e+33, b: -6.28, Ea: 1.6e+04}
- equation: C2H3 + O2 <=> CH2O + HCO  # Reaction 178
  type: pressure-dependent-Arrhenius
  duplicate: true
  rate-constants:
  - {P: 0.010000000000000004 atm, A: 4.54e+15, b: -1.28, Ea: 515.3}
  - {P: 0.10000000000000005 atm, A: 4.59e+15, b: -1.28, Ea: 513.0}
  - {P: 0.31599999999999984 atm, A: 4.81e+15, b: -1.29, Ea: 520.6}
  - {P: 0.9999999999999999 atm, A: 6.08e+15, b: -1.31, Ea: 645.7}
  - {P: 3.160000000000002 atm, A: 9.45e+15, b: -1.36, Ea: 1066.0}
  - {P: 9.999999999999991 atm, A: 2.56e+15, b: -1.18, Ea: 1429.0}
  - {P: 31.599999999999994 atm, A: 1.03e+69, b: -19.23, Ea: 1.476e+04}
  - {P: 99.99999999999986 atm, A: 4.21e+10, b: 0.19, Ea: 830.6}
- equation: C2H3 + O2 => CH2O + CO + H  # Reaction 179
  type: pressure-dependent-Arrhenius
  duplicate: true
  rate-constants:
  - {P: 0.010000000000000004 atm, A: 5.82e+36, b: -7.6, Ea: 1.264e+04}
  - {P: 0.10000000000000005 atm, A: 5.66e+36, b: -7.6, Ea: 1.261e+04}
  - {P: 0.31599999999999984 atm, A: 4.55e+36, b: -7.57, Ea: 1.249e+04}
  - {P: 0.9999999999999999 atm, A: 6.36e+35, b: -7.32, Ea: 1.182e+04}
  - {P: 3.160000000000002 atm, A: 3.35e+36, b: -7.47, Ea: 1.246e+04}
  - {P: 9.999999999999991 atm, A: 1.21e+36, b: -7.2, Ea: 1.343e+04}
  - {P: 31.599999999999994 atm, A: 7.43e+20, b: -2.57, Ea: 5578.0}
  - {P: 99.99999999999986 atm, A: 6.36e+33, b: -6.28, Ea: 1.6e+04}
- equation: C2H3 + O2 => CH2O + CO + H  # Reaction 180
  type: pressure-dependent-Arrhenius
  duplicate: true
  rate-constants:
  - {P: 0.010000000000000004 atm, A: 1.06e+16, b: -1.28, Ea: 515.3}
  - {P: 0.10000000000000005 atm, A: 1.07e+16, b: -1.28, Ea: 513.0}
  - {P: 0.31599999999999984 atm, A: 1.13e+16, b: -1.29, Ea: 520.6}
  - {P: 0.9999999999999999 atm, A: 1.42e+16, b: -1.31, Ea: 645.7}
  - {P: 3.160000000000002 atm, A: 2.2e+16, b: -1.36, Ea: 1066.0}
  - {P: 9.999999999999991 atm, A: 5.98e+15, b: -1.18, Ea: 1429.0}
  - {P: 31.599999999999994 atm, A: 2.39e+69, b: -19.23, Ea: 1.476e+04}
  - {P: 99.99999999999986 atm, A: 9.81e+10, b: 0.19, Ea: 830.6}
- equation: C2H3 + O2 <=> CH3O + CO  # Reaction 181
  type: pressure-dependent-Arrhenius
  duplicate: true
  rate-constants:
  - {P: 0.010000000000000004 atm, A: 8.19e+18, b: -2.66, Ea: 3201.0}
  - {P: 0.10000000000000005 atm, A: 4.06e+14, b: -1.32, Ea: 885.8}
  - {P: 0.31599999999999984 atm, A: 4.34e+14, b: -1.33, Ea: 900.6}
  - {P: 0.9999999999999999 atm, A: 1.03e+11, b: -0.33, Ea: -747.8}
  - {P: 3.160000000000002 atm, A: 1.89e+12, b: -3.0, Ea: -8995.0}
  - {P: 9.999999999999991 atm, A: 1.93e+24, b: -5.63, Ea: 1.8}
  - {P: 31.599999999999994 atm, A: 1.1e+18, b: -2.22, Ea: 5178.0}
  - {P: 99.99999999999986 atm, A: 5.79e+32, b: -6.45, Ea: 1.681e+04}
- equation: C2H3 + O2 <=> CH3O + CO  # Reaction 182
  type: pressure-dependent-Arrhenius
  duplicate: true
  rate-constants:
  - {P: 0.010000000000000004 atm, A: 1.29e+09, b: 0.18, Ea: -1717.0}
  - {P: 0.10000000000000005 atm, A: 5.99e+11, b: -2.93, Ea: -9564.0}
  - {P: 0.31599999999999984 atm, A: 2.91e+11, b: -2.93, Ea: -1.012e+04}
  - {P: 0.9999999999999999 atm, A: 5.77e+21, b: -3.54, Ea: 4772.0}
  - {P: 3.160000000000002 atm, A: 4.99e+15, b: -1.62, Ea: 1849.0}
  - {P: 9.999999999999991 atm, A: 9.33e+16, b: -1.96, Ea: 3324.0}
  - {P: 31.599999999999994 atm, A: 1.02e+72, b: -20.69, Ea: 1.586e+04}
  - {P: 99.99999999999986 atm, A: 1.1e+09, b: 0.31, Ea: 1024.0}
- equation: C2H3 + O2 <=> CH3 + CO2  # Reaction 183
  type: pressure-dependent-Arrhenius
  duplicate: true
  rate-constants:
  - {P: 0.010000000000000004 atm, A: 2.37e+35, b: -7.76, Ea: 1.263e+04}
  - {P: 0.10000000000000005 atm, A: 1.73e+35, b: -7.72, Ea: 1.252e+04}
  - {P: 0.31599999999999984 atm, A: 4.47e+34, b: -7.55, Ea: 1.214e+04}
  - {P: 0.9999999999999999 atm, A: 7.25e+31, b: -6.7, Ea: 1.044e+04}
  - {P: 3.160000000000002 atm, A: 3.63e+35, b: -7.75, Ea: 1.283e+04}
  - {P: 9.999999999999991 atm, A: 2.09e+35, b: -7.53, Ea: 1.405e+04}
  - {P: 31.599999999999994 atm, A: 3.84e+18, b: -2.44, Ea: 5408.0}
  - {P: 99.99999999999986 atm, A: 1.21e+32, b: -6.32, Ea: 1.619e+04}
- equation: C2H3 + O2 <=> CH3 + CO2  # Reaction 184
  type: pressure-dependent-Arrhenius
  duplicate: true
  rate-constants:
  - {P: 0.010000000000000004 atm, A: 6.27e+13, b: -1.16, Ea: 406.3}
  - {P: 0.10000000000000005 atm, A: 6.24e+13, b: -1.16, Ea: 401.4}
  - {P: 0.31599999999999984 atm, A: 6.12e+13, b: -1.16, Ea: 397.0}
  - {P: 0.9999999999999999 atm, A: 5.32e+13, b: -1.14, Ea: 446.7}
  - {P: 3.160000000000002 atm, A: 1.45e+14, b: -1.26, Ea: 987.7}
  - {P: 9.999999999999991 atm, A: 5.02e+13, b: -1.11, Ea: 1409.0}
  - {P: 31.599999999999994 atm, A: 1.4e+70, b: -20.11, Ea: 1.543e+04}
  - {P: 99.99999999999986 atm, A: 9.21e+08, b: 0.25, Ea: 855.3}
- equation: CH2CHO <=> CH2CO + H  # Reaction 276
  type: pressure-dependent-Arrhenius
  rate-constants:
  - {P: 0.010000000000000004 atm, A: 2.39e+25, b: -4.8, Ea: 4.3424e+04}
  - {P: 0.02500000000000001 atm, A: 2.48e+27, b: -5.23, Ea: 4.4304e+04}
  - {P: 0.10000000000000005 atm, A: 2.37e+30, b: -5.86, Ea: 4.6114e+04}
  - {P: 0.9999999999999999 atm, A: 1.32e+34, b: -6.57, Ea: 4.9454e+04}
  - {P: 9.999999999999991 atm, A: 3.46e+36, b: -6.92, Ea: 5.2979e+04}
  - {P: 99.99999999999986 atm, A: 1.18e+36, b: -6.48, Ea: 5.5171e+04}
- equation: C2H3 + H <=> C2H2 + H2  # Reaction 185
  rate-constant: {A: 9.6353e+13, b: 0.0, Ea: 0.0}  
- equation: C2H3 + OH <=> C2H2 + H2O  # Reaction 186
  rate-constant: {A: 3.011e+13, b: 0.0, Ea: 0.0}
- equation: C2H3 + CH3 <=> C2H2 + CH4  # Reaction 187
  rate-constant: {A: 3.92e+11, b: 0.0, Ea: 0.0}
- equation: 2 C2H3 <=> C2H2 + C2H4  # Reaction 188
  rate-constant: {A: 9.6e+11, b: 0.0, Ea: 0.0}
- equation: C2H2 + O <=> CH2 + CO  # Reaction 189
  rate-constant: {A: 7.395e+08, b: 1.28, Ea: 2472.0}
- equation: C2H2 + O <=> H + HCCO  # Reaction 190
  rate-constant: {A: 2.958e+09, b: 1.28, Ea: 2472.0}
- equation: C2H2 + HO2 <=> CH2CO + OH  # Reaction 191
  rate-constant: {A: 6.03e+09, b: 0.0, Ea: 7949.0}
- equation: C2H2 + CH2 <=> C3H3 + H  # Reaction 192
  rate-constant: {A: 1.2e+13, b: 0.0, Ea: 6620.0}
- equation: C2H2 + HCO <=> C2H3 + CO  # Reaction 193
  rate-constant: {A: 1.0e+07, b: 2.0, Ea: 6000.0}
- equation: C2H2 + HCCO <=> C3H3 + CO  # Reaction 194
  rate-constant: {A: 1.0e+11, b: 0.0, Ea: 3000.0}
- equation: C2H2 + OH <=> CH2CO + H  # Reaction 195
  type: pressure-dependent-Arrhenius
  rate-constants:
  - {P: 0.010000000000000004 atm, A: 1578.0, b: 2.56, Ea: -844.5}
  - {P: 0.02500000000000001 atm, A: 1.518e+04, b: 2.28, Ea: -292.1}
  - {P: 0.10000000000000005 atm, A: 3.017e+05, b: 1.92, Ea: 598.1}
  - {P: 0.9999999999999999 atm, A: 7.528e+06, b: 1.55, Ea: 2106.0}
  - {P: 9.999999999999991 atm, A: 5.101e+06, b: 1.65, Ea: 3400.0}
  - {P: 99.99999999999986 atm, A: 1.457e+04, b: 2.45, Ea: 4477.0}
- equation: C2H2 + OH <=> CH3 + CO  # Reaction 196
  type: pressure-dependent-Arrhenius
  rate-constants:
  - {P: 0.010000000000000004 atm, A: 4.757e+05, b: 1.68, Ea: -329.8}
  - {P: 0.02500000000000001 atm, A: 4.372e+06, b: 1.4, Ea: 226.5}
  - {P: 0.10000000000000005 atm, A: 7.648e+07, b: 1.05, Ea: 1115.0}
  - {P: 0.9999999999999999 atm, A: 1.277e+09, b: 0.73, Ea: 2579.0}
  - {P: 9.999999999999991 atm, A: 4.312e+08, b: 0.92, Ea: 3736.0}
  - {P: 99.99999999999986 atm, A: 8.25e+05, b: 1.77, Ea: 4697.0}
- equation: CH3CHO (+M) <=> CH3 + HCO (+M)  # Reaction 197
  type: falloff
  low-P-rate-constant: {A: 1.03e+59, b: -11.3, Ea: 9.59125e+04}
  high-P-rate-constant: {A: 2.45e+22, b: -1.74, Ea: 8.6355e+04}
  Troe: {A: 2.49e-03, T3: 718.1, T1: 6.089, T2: 3780.0}
- equation: CH3CHO (+M) <=> CH4 + CO (+M)  # Reaction 198
  type: falloff
  low-P-rate-constant: {A: 1.144e+58, b: -11.3, Ea: 9.59125e+04}
  high-P-rate-constant: {A: 2.72e+21, b: -1.74, Ea: 8.6355e+04}
  Troe: {A: 2.49e-03, T3: 718.1, T1: 6.089, T2: 3780.0}
- equation: CH3CHO + O2 <=> CH3CO + HO2  # Reaction 199
  rate-constant: {A: 3.01e+13, b: 0.0, Ea: 3.915e+04}
- equation: CH3CHO + O <=> CH3CO + OH  # Reaction 200
  rate-constant: {A: 5.94e+12, b: 0.0, Ea: 1868.0}
- equation: CH3CHO + H <=> CH3CO + H2  # Reaction 201
  rate-constant: {A: 1.31e+05, b: 2.58, Ea: 1220.0}
- equation: CH3CHO + OH <=> CH3CO + H2O  # Reaction 202
  rate-constant: {A: 3.37e+12, b: 0.0, Ea: -619.0}
- equation: CH3CHO + HO2 <=> CH3CO + H2O2  # Reaction 203
  rate-constant: {A: 3.01e+12, b: 0.0, Ea: 1.192e+04}
- equation: CH3 + CH3CHO <=> CH3CO + CH4  # Reaction 204
  rate-constant: {A: 7.08e-04, b: 4.58, Ea: 1966.0}
- equation: C2H3 + CH3CHO <=> C2H4 + CH3CO  # Reaction 205
  rate-constant: {A: 16.5, b: 3.17, Ea: 9399.8}
- equation: CH3CHO + CH3O2 <=> CH3CO + CH3O2H  # Reaction 206
  rate-constant: {A: 3.01e+12, b: 0.0, Ea: 1.192e+04}
- equation: CH3CHO + CH3CO3 <=> CH3CO + CH3CO3H  # Reaction 207
  rate-constant: {A: 3.01e+12, b: 0.0, Ea: 1.192e+04}
- equation: CH3CHO + H <=> CH2CHO + H2  # Reaction 208
  rate-constant: {A: 2720.0, b: 3.1, Ea: 5210.0}
- equation: CH3CHO + OH <=> CH2CHO + H2O  # Reaction 209
  rate-constant: {A: 1.72e+05, b: 2.4, Ea: 815.0}
- equation: CH3CHO + OH <=> CH3 + HOCHO  # Reaction 210
  rate-constant: {A: 3.0e+15, b: -1.076, Ea: 0.0}
- equation: CH3CO (+M) <=> CH3 + CO (+M)  # Reaction 211
  type: falloff
  low-P-rate-constant: {A: 5.65e+18, b: -0.97, Ea: 1.46e+04}
  high-P-rate-constant: {A: 1.07e+12, b: 0.63, Ea: 1.69e+04}
  Troe: {A: 0.629, T3: 8.73e+09, T1: 5.52, T2: 7.6e+07}
- equation: CH3CO (+M) <=> CH2CO + H (+M)  # Reaction 212
  type: falloff
  low-P-rate-constant: {A: 1.516e+51, b: -10.27, Ea: 5.539e+04}
  high-P-rate-constant: {A: 9.413e+07, b: 1.917, Ea: 4.49872e+04}
  Troe: {A: 0.6009, T3: 8.103e+09, T1: 667.7, T2: 5.0e+09}
- equation: CH3CO + H <=> CH2CO + H2  # Reaction 213
  rate-constant: {A: 2.0e+13, b: 0.0, Ea: 0.0}
- equation: CH3CO + O <=> CH2CO + OH  # Reaction 214
  rate-constant: {A: 2.0e+13, b: 0.0, Ea: 0.0}
- equation: CH3 + CH3CO <=> CH2CO + CH4  # Reaction 215
  rate-constant: {A: 5.0e+13, b: 0.0, Ea: 0.0}
- equation: CH3CO + O2 <=> CH3CO3  # Reaction 216
  rate-constant: {A: 1.2e+11, b: 0.0, Ea: -1100.0}
- equation: C2H3OH <=> CH3CHO  # Reaction 217
  type: pressure-dependent-Arrhenius
  rate-constants:
  - {P: 0.10000000000000005 atm, A: 7.42e+46, b: -10.56, Ea: 6.742e+04}
  - {P: 0.9999999999999999 atm, A: 4.42e+42, b: -9.09, Ea: 6.70692e+04}
  - {P: 99.99999999999986 atm, A: 2.9e+27, b: -4.35, Ea: 6.16129e+04}
- equation: C2H3OH + O2 <=> CH2CHO + HO2  # Reaction 218
  rate-constant: {A: 5.31e+11, b: 0.21, Ea: 3.983e+04}
- equation: C2H3OH + O <=> CH2CHO + OH  # Reaction 219
  rate-constant: {A: 1.875e+06, b: 1.9, Ea: -860.0}
- equation: C2H3OH + H <=> CH2CHO + H2  # Reaction 220
  rate-constant: {A: 1480.0, b: 3.077, Ea: 7220.0}
- equation: C2H3OH + OH <=> CH2CHO + H2O  # Reaction 221
  rate-constant: {A: 3.33e+09, b: 1.1, Ea: 540.5}
- equation: C2H3OH + CH3 <=> CH2CHO + CH4  # Reaction 222
  rate-constant: {A: 2.03e-08, b: 5.9, Ea: 1052.0}
- equation: C2H3OH + CH3O2 <=> CH2CHO + CH3O2H  # Reaction 223
  rate-constant: {A: 3400.0, b: 2.5, Ea: 8922.0}
- equation: C2H3OH + H <=> PC2H4OH  # Reaction 224
  rate-constant: {A: 3.01e+08, b: 1.577, Ea: 3670.0}
- equation: C2H3OH + HO2 <=> CH3CHO + HO2  # Reaction 225
  rate-constant: {A: 1.49e+05, b: 1.67, Ea: 6810.0}
- equation: CH2CHO (+M) <=> CH2CO + H (+M)  # Reaction 226
  type: falloff
  low-P-rate-constant: {A: 6.0e+29, b: -3.8, Ea: 4.34239e+04}
  high-P-rate-constant: {A: 1.43e+15, b: -0.15, Ea: 4.56e+04}
  Troe: {A: 0.985, T3: 392.99999999999994, T1: 9.8e+09, T2: 5.0e+09}
- equation: CH2CHO (+M) <=> CH3 + CO (+M)  # Reaction 227
  type: falloff
  low-P-rate-constant: {A: 9.52e+33, b: -5.07, Ea: 4.13e+04}
  high-P-rate-constant: {A: 2.93e+12, b: 0.29, Ea: 4.03e+04}
  Troe: {A: 7.13e-17, T3: 1150.0, T1: 4.99e+09, T2: 1.79e+09}
- equation: CH3CO3H <=> CH3CO2 + OH  # Reaction 228
  rate-constant: {A: 5.01e+14, b: 0.0, Ea: 4.015e+04}
- equation: CH2O + CH3CO3 <=> CH3CO3H + HCO  # Reaction 229
  rate-constant: {A: 1.99e+12, b: 0.0, Ea: 1.166e+04}
- equation: C2H6 + CH3CO3 <=> C2H5 + CH3CO3H  # Reaction 230
  rate-constant: {A: 1.7e+13, b: 0.0, Ea: 2.046e+04}
- equation: CH3CO3 + HO2 <=> CH3CO3H + O2  # Reaction 231
  rate-constant: {A: 1.75e+10, b: 0.0, Ea: -3275.0}
- equation: CH3CO3 + H2O2 <=> CH3CO3H + HO2  # Reaction 232
  rate-constant: {A: 2.41e+12, b: 0.0, Ea: 9936.0}
- equation: CH3CO3 + CH4 <=> CH3 + CH3CO3H  # Reaction 233
  rate-constant: {A: 1.81e+11, b: 0.0, Ea: 1.848e+04}
- equation: CH3CO2 + M <=> CH3 + CO2 + M  # Reaction 234
  type: three-body
  rate-constant: {A: 4.4e+15, b: 0.0, Ea: 1.05e+04}
- equation: CH2CHO + O2 <=> CH2CO + HO2  # Reaction 235
  type: pressure-dependent-Arrhenius
  rate-constants:
  - {P: 0.010000000000000004 atm, A: 1.88e+05, b: 2.37, Ea: 2.373e+04}
  - {P: 0.10000000000000005 atm, A: 1.88e+05, b: 2.37, Ea: 2.737e+04}
  - {P: 0.9999999999999999 atm, A: 2.51e+05, b: 2.33, Ea: 2.38e+04}
  - {P: 9.999999999999991 atm, A: 7.05e+07, b: 1.63, Ea: 2.529e+04}
- equation: CH2CHO + O2 => CH2O + CO + OH  # Reaction 236
  type: pressure-dependent-Arrhenius
  rate-constants:
  - {P: 0.010000000000000004 atm, A: 2.68e+17, b: -1.84, Ea: 6530.0}
  - {P: 0.10000000000000005 atm, A: 1.52e+20, b: -2.58, Ea: 8980.0}
  - {P: 0.9999999999999999 atm, A: 1.65e+19, b: -2.22, Ea: 1.034e+04}
  - {P: 9.999999999999991 atm, A: 8.953e+13, b: -0.6, Ea: 1.012e+04}
- equation: CH2 + CO (+M) <=> CH2CO (+M)  # Reaction 237
  type: falloff
  low-P-rate-constant: {A: 2.69e+33, b: -5.11, Ea: 7095.0}
  high-P-rate-constant: {A: 8.1e+11, b: 0.0, Ea: 0.0}
  Troe: {A: 0.5907, T3: 275.0, T1: 1226.0, T2: 5185.0}
  efficiencies: {AR: 0.7, C2H6: 3.0, CH4: 2.0, CO: 1.5, CO2: 2.0, H2: 2.0,
    H2O: 6.0}
- equation: CH2CO + H <=> H2 + HCCO  # Reaction 238
  rate-constant: {A: 1.401e+15, b: -0.171, Ea: 8783.2}
- equation: CH2CO + O <=> HCCO + OH  # Reaction 239
  rate-constant: {A: 1.0e+13, b: 0.0, Ea: 8000.0}
- equation: CH2CO + OH <=> H2O + HCCO  # Reaction 240
  rate-constant: {A: 1.0e+13, b: 0.0, Ea: 2000.0}
- equation: CH2CO + H <=> CH3 + CO  # Reaction 241
  rate-constant: {A: 7.704e+13, b: -0.171, Ea: 4183.2}
- equation: CH + CH2O <=> CH2CO + H  # Reaction 242
  rate-constant: {A: 9.46e+13, b: 0.0, Ea: -515.0}
- equation: CH2CO + O <=> CH2 + CO2  # Reaction 243
  rate-constant: {A: 1.75e+12, b: 0.0, Ea: 1350.0}
- equation: CH2CO + OH <=> CH2OH + CO  # Reaction 244
  rate-constant: {A: 2.0e+12, b: 0.0, Ea: -1010.0}
- equation: CH2CO + CH3 <=> C2H5 + CO  # Reaction 245
  rate-constant: {A: 4.769e+04, b: 2.312, Ea: 9468.0}
- equation: CH + CO + M <=> HCCO + M  # Reaction 246
  type: three-body
  rate-constant: {A: 7.57e+22, b: -1.9, Ea: 0.0}
- equation: HCCO + OH => 2 CO + H2  # Reaction 247
  rate-constant: {A: 1.0e+14, b: 0.0, Ea: 0.0}
- equation: HCCO + O => 2 CO + H  # Reaction 248
  rate-constant: {A: 8.0e+13, b: 0.0, Ea: 0.0}
- equation: CH + HCCO <=> C2H2 + CO  # Reaction 249
  rate-constant: {A: 5.0e+13, b: 0.0, Ea: 0.0}
- equation: HCCO + O2 => 2 CO + OH  # Reaction 250
  rate-constant: {A: 1.91e+11, b: -0.02, Ea: 1020.0}
- equation: HCCO + O2 => CO + CO2 + H  # Reaction 251
  rate-constant: {A: 4.78e+12, b: -0.142, Ea: 1150.0}
- equation: C2H5OH <=> C2H4 + H2O  # Reaction 252
  type: pressure-dependent-Arrhenius
  rate-constants:
  - {P: 1.0000000000000002e-03 atm, A: 3.41e+59, b: -14.2, Ea: 8.36726e+04}
  - {P: 0.010000000000000004 atm, A: 2.62e+57, b: -13.3, Ea: 8.52622e+04}
  - {P: 0.10000000000000005 atm, A: 1.65e+52, b: -11.5, Ea: 8.47456e+04}
  - {P: 0.9999999999999999 atm, A: 5.23e+43, b: -8.9, Ea: 8.15067e+04}
  - {P: 9.999999999999991 atm, A: 4.59e+32, b: -5.6, Ea: 7.60624e+04}
  - {P: 99.99999999999986 atm, A: 3.84e+20, b: -2.06, Ea: 6.94655e+04}
- equation: C2H5OH <=> CH2OH + CH3  # Reaction 253
  type: pressure-dependent-Arrhenius
  rate-constants:
  - {P: 1.0000000000000002e-03 atm, A: 1.2e+54, b: -12.9, Ea: 1.000057e+05}
  - {P: 0.010000000000000004 atm, A: 5.18e+59, b: -14.0, Ea: 9.99064e+04}
  - {P: 0.10000000000000005 atm, A: 1.62e+66, b: -15.3, Ea: 1.053905e+05}
  - {P: 0.9999999999999999 atm, A: 5.55e+64, b: -14.5, Ea: 1.06183e+05}
  - {P: 9.999999999999991 atm, A: 1.55e+58, b: -12.3, Ea: 1.05768e+05}
  - {P: 99.99999999999986 atm, A: 1.78e+47, b: -8.96, Ea: 1.010588e+05}
- equation: C2H5OH <=> C2H5 + OH  # Reaction 254
  type: pressure-dependent-Arrhenius
  rate-constants:
  - {P: 1.0000000000000002e-03 atm, A: 8.1e+46, b: -11.3, Ea: 1.110534e+05}
  - {P: 0.010000000000000004 atm, A: 1.86e+56, b: -13.5, Ea: 1.072384e+05}
  - {P: 0.10000000000000005 atm, A: 4.65e+63, b: -15.0, Ea: 1.096228e+05}
  - {P: 0.9999999999999999 atm, A: 4.46e+65, b: -14.9, Ea: 1.12345e+05}
  - {P: 9.999999999999991 atm, A: 2.79e+61, b: -13.4, Ea: 1.130802e+05}
  - {P: 99.99999999999986 atm, A: 6.17e+51, b: -10.3, Ea: 1.099407e+05}
- equation: C2H5OH + O <=> C2H5O + OH  # Reaction 255
  rate-constant: {A: 1.46e-03, b: 4.73, Ea: 1727.0}
- equation: C2H5OH + OH <=> C2H5O + H2O  # Reaction 256
  rate-constant: {A: 5.81e-03, b: 4.28, Ea: -3560.0}
- equation: C2H5OH + H <=> C2H5O + H2  # Reaction 257
  rate-constant: {A: 945.0, b: 3.14, Ea: 8701.1}
- equation: C2H5OH + HO2 <=> C2H5O + H2O2  # Reaction 258
  rate-constant: {A: 6.47e-07, b: 5.3, Ea: 1.05331e+04}
- equation: C2H5OH + CH3 <=> C2H5O + CH4  # Reaction 259
  rate-constant: {A: 2.035, b: 3.57, Ea: 7721.0}
- equation: C2H5OH + CH3O2 <=> C2H5O + CH3O2H  # Reaction 260
  rate-constant: {A: 3.236e-07, b: 5.3, Ea: 1.05331e+04}
- equation: C2H5OH + O2 <=> HO2 + SC2H4OH  # Reaction 261
  rate-constant: {A: 1.5e+13, b: 0.0, Ea: 5.015e+04}
- equation: C2H5OH + O <=> OH + SC2H4OH  # Reaction 262
  rate-constant: {A: 1.45e+05, b: 2.47, Ea: 876.0}
- equation: C2H5OH + H <=> H2 + SC2H4OH  # Reaction 263
  rate-constant: {A: 8.79e+04, b: 2.68, Ea: 2910.0}
- equation: C2H5OH + OH <=> SC2H4OH + H2O  # Reaction 267
  rate-constant: {A: 5.56e+10, b: 0.5, Ea: -380.0}
  note: r278  
- equation: C2H5OH + HO2 <=> H2O2 + SC2H4OH  # Reaction 265
  rate-constant: {A: 1.95e+24, b: -4.97, Ea: 0.0}                                                  
  duplicate: true
- equation: C2H5OH + HO2 <=> H2O2 + SC2H4OH  # Reaction 289
  rate-constant: {A: 0.028, b: 4.32, Ea: 8530.0}  
  duplicate: true  
- equation: C2H5OH + CH3 <=> CH4 + SC2H4OH  # Reaction 266
  rate-constant: {A: 19.93, b: 3.37, Ea: 7634.0}
- equation: C2H5OH + CH3O2 <=> CH3O2H + SC2H4OH  # Reaction 267
  rate-constant: {A: 1.225e-05, b: 5.26, Ea: 7475.1}
- equation: C2H5 + C2H5OH <=> C2H6 + SC2H4OH  # Reaction 268
  rate-constant: {A: 5.0e+10, b: 0.0, Ea: 1.04e+04}
- equation: C2H5OH + O2 <=> HO2 + PC2H4OH  # Reaction 269
  rate-constant: {A: 2.0e+13, b: 0.0, Ea: 5.28e+04}
- equation: C2H5OH + O <=> OH + PC2H4OH  # Reaction 270
  rate-constant: {A: 969.0, b: 3.23, Ea: 4658.0}
- equation: C2H5OH + H <=> H2 + PC2H4OH  # Reaction 271
  rate-constant: {A: 5.31e+04, b: 2.81, Ea: 7490.0}
- equation: C2H5OH + OH <=> PC2H4OH + H2O  # Reaction 363
  rate-constant: {A: 5.7, b: 3.38, Ea: -2394.335}
- equation: C2H5OH + HO2 <=> H2O2 + PC2H4OH  # Reaction 273
  rate-constant: {A: 0.03986, b: 4.3, Ea: 1.5333e+04}
- equation: C2H5OH + CH3 <=> CH4 + PC2H4OH  # Reaction 274
  rate-constant: {A: 330.0, b: 3.3, Ea: 1.229e+04}
- equation: C2H5OH + CH3O2 <=> CH3O2H + PC2H4OH  # Reaction 275
  rate-constant: {A: 0.01995, b: 4.3, Ea: 1.5333e+04}
- equation: C2H5 + C2H5OH <=> C2H6 + PC2H4OH  # Reaction 276
  rate-constant: {A: 5.0e+10, b: 0.0, Ea: 1.3400000000000002e+04}
- equation: SC2H4OH <=> CH3CHO + H  # Reaction 277
  type: pressure-dependent-Arrhenius
  rate-constants:
  - {P: 1.0000000000000002e-03 atm, A: 5.69e+52, b: -13.38, Ea: 4.5049e+04}
  - {P: 0.010000000000000004 atm, A: 3.29e+56, b: -14.12, Ea: 4.8129e+04}
  - {P: 0.10000000000000005 atm, A: 8.58e+57, b: -14.16, Ea: 5.0743e+04}
  - {P: 0.9999999999999999 atm, A: 5.36e+55, b: -13.15, Ea: 5.1886e+04}
  - {P: 9.999999999999991 atm, A: 1.66e+48, b: -10.64, Ea: 5.0297e+04}
  - {P: 19.999999999999986 atm, A: 8.26e+44, b: -9.59, Ea: 4.9218e+04}
  - {P: 50.00000000000001 atm, A: 1.01e+40, b: -8.06, Ea: 4.7439e+04}
  - {P: 99.99999999999986 atm, A: 1.1e+36, b: -6.84, Ea: 4.5899e+04}
- equation: SC2H4OH <=> C2H3OH + H  # Reaction 278
  type: pressure-dependent-Arrhenius
  rate-constants:
  - {P: 1.0000000000000002e-03 atm, A: 5.4e+46, b: -11.63, Ea: 4.4323e+04}
  - {P: 0.010000000000000004 atm, A: 1.21e+51, b: -12.55, Ea: 4.724e+04}
  - {P: 0.10000000000000005 atm, A: 2.87e+54, b: -13.15, Ea: 5.0702e+04}
  - {P: 0.9999999999999999 atm, A: 3.79e+53, b: -12.51, Ea: 5.256e+04}
  - {P: 9.999999999999991 atm, A: 6.33e+46, b: -10.2, Ea: 5.1441e+04}
  - {P: 19.999999999999986 atm, A: 3.87e+43, b: -9.17, Ea: 5.044e+04}
  - {P: 50.00000000000001 atm, A: 5.08e+38, b: -7.65, Ea: 4.8713e+04}
  - {P: 99.99999999999986 atm, A: 5.12e+34, b: -6.41, Ea: 4.7182e+04}
- equation: SC2H4OH <=> C2H5O  # Reaction 279
  type: pressure-dependent-Arrhenius
  rate-constants:
  - {P: 1.0000000000000002e-03 atm, A: 5.48e+45, b: -11.63, Ea: 4.4328e+04}
  - {P: 0.010000000000000004 atm, A: 2.54e+49, b: -12.37, Ea: 4.6445e+04}
  - {P: 0.10000000000000005 atm, A: 1.65e+54, b: -13.4, Ea: 5.033e+04}
  - {P: 0.9999999999999999 atm, A: 1.81e+55, b: -13.31, Ea: 5.3132e+04}
  - {P: 9.999999999999991 atm, A: 4.58e+49, b: -11.32, Ea: 5.2714e+04}
  - {P: 19.999999999999986 atm, A: 4.11e+46, b: -10.33, Ea: 5.1834e+04}
  - {P: 50.00000000000001 atm, A: 6.68e+41, b: -8.83, Ea: 5.0202e+04}
  - {P: 99.99999999999986 atm, A: 6.54e+37, b: -7.58, Ea: 4.8697e+04}
- equation: SC2H4OH <=> PC2H4OH  # Reaction 280
  type: pressure-dependent-Arrhenius
  rate-constants:
  - {P: 1.0000000000000002e-03 atm, A: 2.65e+36, b: -8.86, Ea: 5.1019e+04}
  - {P: 0.010000000000000004 atm, A: 3.56e+37, b: -8.89, Ea: 5.1114e+04}
  - {P: 0.10000000000000005 atm, A: 4.14e+39, b: -9.19, Ea: 5.1912e+04}
  - {P: 0.9999999999999999 atm, A: 5.82e+44, b: -10.34, Ea: 5.5296e+04}
  - {P: 9.999999999999991 atm, A: 4.26e+48, b: -11.06, Ea: 5.9458e+04}
  - {P: 19.999999999999986 atm, A: 8.84e+47, b: -10.74, Ea: 5.9901e+04}
  - {P: 50.00000000000001 atm, A: 2.23e+45, b: -9.84, Ea: 5.9604e+04}
  - {P: 99.99999999999986 atm, A: 1.7e+42, b: -8.83, Ea: 5.8737e+04}
- equation: CH2O + CH3 <=> C2H5O  # Reaction 281
  rate-constant: {A: 3.0e+11, b: 0.0, Ea: 6336.0}
- equation: CH3CHO + H <=> C2H5O  # Reaction 282
  rate-constant: {A: 4.61e+07, b: 1.71, Ea: 7090.0}
- equation: C2H5O + O2 <=> CH3CHO + HO2  # Reaction 283
  rate-constant: {A: 4.28e+10, b: 0.0, Ea: 1097.0}
- equation: O2C2H4OH <=> O2 + PC2H4OH  # Reaction 284
  rate-constant: {A: 3.9e+16, b: -1.0, Ea: 3.0e+04}
- equation: O2 + SC2H4OH <=> CH3CHO + HO2  # Reaction 261
  type: pressure-dependent-Arrhenius
  rate-constants:
  - {P: 0.010000000000000004 atm, A: 5.26e+17, b: -1.637, Ea: 838.0}
  - {P: 0.10000000000000005 atm, A: 5.26e+17, b: -1.637, Ea: 838.0}
  - {P: 0.9999999999999999 atm, A: 5.28e+17, b: -1.638, Ea: 839.0}
  - {P: 9.999999999999991 atm, A: 1.54e+18, b: -1.771, Ea: 1120.0}
  - {P: 99.99999999999986 atm, A: 3.78e+20, b: -2.429, Ea: 3090.0}  
- equation: O2 + SC2H4OH <=> C2H3OH + HO2  # Reaction 286
  type: pressure-dependent-Arrhenius
  rate-constants:
  - {P: 0.010000000000000004 atm, A: 512.0, b: 2.496, Ea: -414.0}
  - {P: 0.10000000000000005 atm, A: 533.0, b: 2.49, Ea: -402.0}
  - {P: 0.9999999999999999 atm, A: 762.0, b: 2.446, Ea: -296.0}
  - {P: 9.999999999999991 atm, A: 8920.0, b: 2.146, Ea: 470.0}
  - {P: 99.99999999999986 atm, A: 4.38e+05, b: 1.699, Ea: 2330.0}
- equation: O2C2H4OH => 2 CH2O + OH  # Reaction 287
  type: pressure-dependent-Arrhenius
  rate-constants:
  - {P: 0.010000000000000004 atm, A: 5.26e+17, b: -1.637, Ea: 838.0}
  - {P: 0.10000000000000005 atm, A: 5.26e+17, b: -1.637, Ea: 838.0}
  - {P: 0.9999999999999999 atm, A: 5.28e+17, b: -1.638, Ea: 839.0}
  - {P: 9.999999999999991 atm, A: 1.54e+18, b: -1.771, Ea: 1120.0}
  - {P: 99.99999999999986 atm, A: 3.78e+20, b: -2.429, Ea: 3090.0}
- equation: CH3O + HCO <=> CH3OH + CO  # Reaction 288
  rate-constant: {A: 9.0e+13, b: 0.0, Ea: 0.0}
- equation: C2H3 + CH3 <=> C3H5-A + H  # Reaction 289
  type: pressure-dependent-Arrhenius
  duplicate: true
  rate-constants:
  - {P: 0.010000000000000004 atm, A: 4.12e+29, b: -4.95, Ea: 8000.0}
  - {P: 0.10000000000000005 atm, A: 4.86e+30, b: -5.03, Ea: 1.13e+04}
  - {P: 0.9999999999999999 atm, A: 5.3e+29, b: -4.57, Ea: 1.44e+04}
  - {P: 9.999999999999991 atm, A: 1.32e+30, b: -4.54, Ea: 1.93e+04}
  - {P: 99.99999999999986 atm, A: 5.16e+28, b: -4.03, Ea: 2.38e+04}
- equation: C2H3 + CH3 <=> C3H5-A + H  # Reaction 290
  type: pressure-dependent-Arrhenius
  duplicate: true
  rate-constants:
  - {P: 0.010000000000000004 atm, A: 5.73e+15, b: -0.77, Ea: 1195.9}
  - {P: 0.10000000000000005 atm, A: 2.06e+13, b: -0.074, Ea: 1428.7}
  - {P: 0.9999999999999999 atm, A: 4.48e+10, b: 0.6, Ea: 1421.6}
  - {P: 9.999999999999991 atm, A: 4.1e+06, b: 1.71, Ea: 1056.9}
  - {P: 99.99999999999986 atm, A: 0.137, b: 3.91, Ea: -353.55}
- equation: C3H6 <=> C2H3 + CH3  # Reaction 291
  type: pressure-dependent-Arrhenius
  duplicate: true
  rate-constants:
  - {P: 0.010000000000000004 atm, A: 1.88e+78, b: -18.7, Ea: 1.3e+05}
  - {P: 0.10000000000000005 atm, A: 8.73e+76, b: -17.9, Ea: 1.32e+05}
  - {P: 0.9999999999999999 atm, A: 5.8e+75, b: -17.2, Ea: 1.34e+05}
  - {P: 9.999999999999991 atm, A: 8.12e+71, b: -15.8, Ea: 1.36e+05}
  - {P: 99.99999999999986 atm, A: 2.15e+64, b: -13.4, Ea: 1.35e+05}
- equation: C3H6 <=> C2H3 + CH3  # Reaction 292
  type: pressure-dependent-Arrhenius
  duplicate: true
  rate-constants:
  - {P: 0.010000000000000004 atm, A: 1.69e+59, b: -13.6, Ea: 1.1329e+05}
  - {P: 0.10000000000000005 atm, A: 2.0e+60, b: -13.7, Ea: 1.1489e+05}
  - {P: 0.9999999999999999 atm, A: 6.7e+54, b: -11.8, Ea: 1.1384e+05}
  - {P: 9.999999999999991 atm, A: 1.06e+47, b: -9.27, Ea: 1.1151e+05}
  - {P: 99.99999999999986 atm, A: 7.29e+38, b: -6.7, Ea: 1.0874e+05}
- equation: C3H6 <=> C3H5-A + H  # Reaction 293
  type: pressure-dependent-Arrhenius
  duplicate: true
  rate-constants:
  - {P: 0.010000000000000004 atm, A: 9.16e+74, b: -17.6, Ea: 1.2e+05}
  - {P: 0.10000000000000005 atm, A: 1.73e+70, b: -16.0, Ea: 1.2e+05}
  - {P: 0.9999999999999999 atm, A: 1.08e+71, b: -15.9, Ea: 1.2486e+05}
  - {P: 9.999999999999991 atm, A: 6.4e+65, b: -14.2, Ea: 1.25e+05}
  - {P: 99.99999999999986 atm, A: 8.05e+56, b: -11.5, Ea: 1.22e+05}
- equation: C3H6 <=> C3H5-A + H  # Reaction 294
  type: pressure-dependent-Arrhenius
  duplicate: true
  rate-constants:
  - {P: 0.010000000000000004 atm, A: 2.98e+54, b: -12.3, Ea: 1.012e+05}
  - {P: 0.10000000000000005 atm, A: 1.37e+43, b: -8.87, Ea: 9.6365e+04}
  - {P: 0.9999999999999999 atm, A: 6.28e+42, b: -8.51, Ea: 9.8004e+04}
  - {P: 9.999999999999991 atm, A: 4.73e+35, b: -6.26, Ea: 9.5644e+04}
  - {P: 99.99999999999986 atm, A: 4.34e+28, b: -4.06, Ea: 9.3114e+04}
- equation: C3H6 + H <=> C3H5-A + H2  # Reaction 295
  rate-constant: {A: 3.644e+05, b: 2.455, Ea: 4361.2}
- equation: C3H6 + O2 <=> C3H5-A + HO2  # Reaction 296
  rate-constant: {A: 5.96e+19, b: -1.67, Ea: 4.61921e+04}
- equation: C3H6 + O <=> C3H5-A + OH  # Reaction 297
  rate-constant: {A: 5.24e+11, b: 0.7, Ea: 5884.0}
- equation: C3H6 + OH <=> C3H5-A + H2O  # Reaction 298
  rate-constant: {A: 4.46e+06, b: 2.072, Ea: 1050.8}
- equation: C3H6 + HO2 <=> C3H5-A + H2O2  # Reaction 299
  rate-constant: {A: 0.0307, b: 4.403, Ea: 1.35472e+04}
- equation: C3H6 + CH3 <=> C3H5-A + CH4  # Reaction 300
  rate-constant: {A: 2.21, b: 3.5, Ea: 5675.0}
- equation: C3H6 + CH3O <=> C3H5-A + CH3OH  # Reaction 301
  rate-constant: {A: 8.4e+10, b: 0.0, Ea: 2600.0}
- equation: C3H6 + CH3O2 <=> C3H5-A + CH3O2H  # Reaction 302
  rate-constant: {A: 0.0768, b: 4.403, Ea: 1.35472e+04}
- equation: C2H5 + C3H6 <=> C2H6 + C3H5-A  # Reaction 303
  rate-constant: {A: 1.0e+11, b: 0.0, Ea: 9800.0}
- equation: C3H6 + CH3CO3 <=> C3H5-A + CH3CO3H  # Reaction 304
  rate-constant: {A: 0.0768, b: 4.403, Ea: 1.35472e+04}
- equation: C3H6 + O <=> C2H4 + CH2O  # Reaction 305
  type: pressure-dependent-Arrhenius
  rate-constants:
  - {P: 0.10000000000000005 atm, A: 3.239515e+10, b: 0.86277366, Ea: 2101.2156}
  - {P: 0.9999999999999999 atm, A: 3.710214e+10, b: 0.84675413, Ea: 2152.084}
  - {P: 9.999999999999991 atm, A: 6.46215e+10, b: 0.77988106, Ea: 2337.2114}
  - {P: 30.000000000000014 atm, A: 1.79581e+11, b: 0.65836787, Ea: 2727.9312}
  - {P: 99.99999999999986 atm, A: 2.11e+12, b: 0.36357832, Ea: 3625.1147}
- equation: C3H6 + O <=> C2H5 + HCO  # Reaction 306
  type: pressure-dependent-Arrhenius
  rate-constants:
  - {P: 0.10000000000000005 atm, A: 3.81938e+20, b: -2.8445151, Ea: 2200.8093}
  - {P: 0.9999999999999999 atm, A: 6.782e+23, b: -3.7431204, Ea: 5041.193799999999}
  - {P: 9.999999999999991 atm, A: 5.78554e+21, b: -3.0582581, Ea: 6688.2314}
  - {P: 30.000000000000014 atm, A: 4.41563e+16, b: -1.5513902, Ea: 5382.6196}
  - {P: 99.99999999999986 atm, A: 4.539243e+09, b: 0.46990082, Ea: 3390.9714}
- equation: C3H6 + O <=> CH2CHO + CH3  # Reaction 307
  type: pressure-dependent-Arrhenius
  rate-constants:
  - {P: 0.10000000000000005 atm, A: 7.116966e+08, b: 1.2452729, Ea: -229.13843}
  - {P: 0.9999999999999999 atm, A: 2.797233e+09, b: 1.0825886, Ea: 282.59222}
  - {P: 9.999999999999991 atm, A: 1.80033e+10, b: 0.86375535, Ea: 1068.9554}
  - {P: 30.000000000000014 atm, A: 3.395213e+10, b: 0.79012293, Ea: 1384.2371}
  - {P: 99.99999999999986 atm, A: 6.118106e+10, b: 0.72471172, Ea: 1737.2183}
- equation: C3H6 + O <=> CH3CHCO + H2  # Reaction 308
  type: pressure-dependent-Arrhenius
  rate-constants:
  - {P: 0.10000000000000005 atm, A: 4.34829e+14, b: -1.3823626, Ea: 326.38251}
  - {P: 0.9999999999999999 atm, A: 5.03596e+17, b: -2.2524612, Ea: 2298.0547}
  - {P: 9.999999999999991 atm, A: 1.88555e+14, b: -1.2406751, Ea: 986.52802}
  - {P: 30.000000000000014 atm, A: 1.45046e+14, b: -1.2325199, Ea: 805.90204}
  - {P: 99.99999999999986 atm, A: 2.92162e+11, b: -0.46592912, Ea: -720.82123}
- equation: C3H6 + O <=> C2H6 + CO  # Reaction 309
  type: pressure-dependent-Arrhenius
  rate-constants:
  - {P: 0.10000000000000005 atm, A: 3.30559e+19, b: -3.0550032, Ea: 4060.7322}
  - {P: 0.9999999999999999 atm, A: 4.47648e+13, b: -1.2992022, Ea: 2509.7214}
  - {P: 9.999999999999991 atm, A: 7.29311e+16, b: -2.0833492, Ea: 7771.0391}
  - {P: 30.000000000000014 atm, A: 22.3067, b: 2.136199, Ea: -3934.8716}
  - {P: 99.99999999999986 atm, A: 2.806396e+10, b: -0.15197791, Ea: 8513.3477}
- equation: C3H6 + O <=> C2H4 + CO + H2  # Reaction 310
  type: pressure-dependent-Arrhenius
  rate-constants:
  - {P: 0.10000000000000005 atm, A: 1.40605e+19, b: -2.7684405, Ea: 1588.2145}
  - {P: 0.9999999999999999 atm, A: 1.42188e+22, b: -3.5758173, Ea: 4455.772}
  - {P: 9.999999999999991 atm, A: 4.5976e+19, b: -2.7595153, Ea: 6018.0806}
  - {P: 30.000000000000014 atm, A: 5.57149e+13, b: -1.0280579, Ea: 4223.9531}
  - {P: 99.99999999999986 atm, A: 1.906425e+05, b: 1.4148871, Ea: 1847.0398}
- equation: C3H6 + H <=> C2H4 + CH3  # Reaction 311
  type: pressure-dependent-Arrhenius
  duplicate: true
  rate-constants:
  - {P: 1.3000000000000006e-03 atm, A: 1.54e+09, b: 1.35, Ea: 2542.0}
  - {P: 0.03999999999999999 atm, A: 7.88e+10, b: 0.87, Ea: 3599.6}
  - {P: 0.9999999999999999 atm, A: 2.67e+12, b: 0.47, Ea: 5431.1}
  - {P: 9.999999999999991 atm, A: 9.25e+22, b: -2.6, Ea: 1.2898e+04}
  - {P: 99.99999999999986 atm, A: 1.32e+23, b: -2.42, Ea: 1.65e+04}
- equation: C3H6 + H <=> C2H4 + CH3  # Reaction 312
  type: pressure-dependent-Arrhenius
  duplicate: true
  rate-constants:
  - {P: 1.3000000000000006e-03 atm, A: 1.0e-10, b: 0.0, Ea: 0.0}
  - {P: 0.03999999999999999 atm, A: 1.0e-10, b: 0.0, Ea: 0.0}
  - {P: 0.9999999999999999 atm, A: 1.0e-10, b: 0.0, Ea: 0.0}
  - {P: 9.999999999999991 atm, A: 1.24e+05, b: 2.52, Ea: 3679.1}
  - {P: 99.99999999999986 atm, A: 2510.0, b: 2.91, Ea: 3980.9}
- equation: C3H5-A + H <=> C3H4-A + H2  # Reaction 313
  rate-constant: {A: 1232.0, b: 3.035, Ea: 2582.0}
- equation: C3H5-A + OH <=> C3H4-A + H2O  # Reaction 314
  rate-constant: {A: 6.0e+12, b: 0.0, Ea: 0.0}
- equation: C3H5-A + CH3 <=> C3H4-A + CH4  # Reaction 315
  rate-constant: {A: 3.0e+12, b: -0.32, Ea: -131.0}
- equation: C2H5 + C3H5-A <=> C2H6 + C3H4-A  # Reaction 316
  rate-constant: {A: 4.0e+11, b: 0.0, Ea: 0.0}
- equation: C2H3 + C3H5-A <=> C2H4 + C3H4-A  # Reaction 317
  rate-constant: {A: 1.0e+12, b: 0.0, Ea: 0.0}
- equation: 2 C3H4-A <=> C3H3 + C3H5-A  # Reaction 318
  rate-constant: {A: 5.0e+14, b: 0.0, Ea: 6.4746700000000004e+04}
- equation: 2 C3H5-A <=> C3H4-A + C3H6  # Reaction 319
  type: pressure-dependent-Arrhenius
  rate-constants:
  - {P: 0.9999999999999999 atm, A: 4.77e+40, b: -9.3, Ea: 1.247e+04}
  - {P: 4.0 atm, A: 3.97e+32, b: -6.8, Ea: 9180.0}
  - {P: 9.999999999999991 atm, A: 1.46e+28, b: -5.5, Ea: 7410.0}
- equation: C2H5 + C3H5-A <=> C2H4 + C3H6  # Reaction 320
  rate-constant: {A: 4.0e+11, b: 0.0, Ea: 0.0}
- equation: C3H5-A + HCO <=> C3H6 + CO  # Reaction 321
  rate-constant: {A: 6.0e+13, b: 0.0, Ea: 0.0}
- equation: C3H5-A + O <=> C2H3CHO + H  # Reaction 322
  rate-constant: {A: 6.0e+13, b: 0.0, Ea: 0.0}
- equation: C3H5-A + OH => C2H3CHO + 2 H  # Reaction 323
  type: pressure-dependent-Arrhenius
  rate-constants:
  - {P: 0.10000000000000005 atm, A: 5.3e+37, b: -6.71, Ea: 2.9306e+04}
  - {P: 0.9999999999999999 atm, A: 4.2e+32, b: -5.16, Ea: 3.0126e+04}
  - {P: 9.999999999999991 atm, A: 1.6e+20, b: -1.56, Ea: 2.633e+04}
- equation: C3H5-A + O2 <=> C3H4-A + HO2  # Reaction 324
  type: pressure-dependent-Arrhenius
  rate-constants:
  - {P: 0.9999999999999999 atm, A: 4.99e+15, b: -1.4, Ea: 2.2428e+04}
  - {P: 9.999999999999991 atm, A: 2.18e+21, b: -2.85, Ea: 3.0755e+04}
- equation: C3H5-A + O2 <=> CH2O + CH3CO  # Reaction 325
  type: pressure-dependent-Arrhenius
  rate-constants:
  - {P: 0.9999999999999999 atm, A: 1.19e+15, b: -1.01, Ea: 2.0128e+04}
  - {P: 9.999999999999991 atm, A: 7.14e+15, b: -1.21, Ea: 2.1046e+04}
- equation: C3H5-A + O2 <=> C2H3CHO + OH  # Reaction 326
  type: pressure-dependent-Arrhenius
  rate-constants:
  - {P: 0.9999999999999999 atm, A: 1.82e+13, b: -0.41, Ea: 2.2859e+04}
  - {P: 9.999999999999991 atm, A: 2.47e+13, b: -0.45, Ea: 2.3017e+04}
- equation: C3H5-A + HO2 <=> C2H3CHO + H2O  # Reaction 327
  type: pressure-dependent-Arrhenius
  rate-constants:
  - {P: 0.010000000000000004 atm, A: 1.09, b: 3.01, Ea: -3421.1}
  - {P: 0.10000000000000005 atm, A: 63.5, b: 2.5, Ea: -2341.4}
  - {P: 0.9999999999999999 atm, A: 6.05e+05, b: 1.39, Ea: 595.1}
  - {P: 9.999999999999991 atm, A: 3.1e+05, b: 1.59, Ea: 2677.6}
  - {P: 99.99999999999986 atm, A: 5.07e-05, b: 4.59, Ea: 927.5}
- equation: C2H3 + CH2O <=> C2H3CHO + H  # Reaction 328
  type: pressure-dependent-Arrhenius
  rate-constants:
  - {P: 1.0000000000000002e-03 atm, A: 2.6e+04, b: 2.26, Ea: 1510.3}
  - {P: 0.010000000000000004 atm, A: 5.13e+04, b: 2.17, Ea: 1675.5}
  - {P: 0.10000000000000005 atm, A: 3.99e+05, b: 1.91, Ea: 2218.3}
  - {P: 0.9999999999999999 atm, A: 1.75e+07, b: 1.45, Ea: 3428.0}
  - {P: 9.999999999999991 atm, A: 1.35e+09, b: 0.933, Ea: 5173.0}
  - {P: 99.99999999999986 atm, A: 2.24e+11, b: 0.357, Ea: 8001.3}
  - {P: 999.9999999999997 atm, A: 6.01e+05, b: 2.09, Ea: 7895.6}
- equation: C2H3 + CH2O <=> C2H4 + HCO  # Reaction 329
  type: pressure-dependent-Arrhenius
  rate-constants:
  - {P: 1.0000000000000002e-03 atm, A: 1.11e+07, b: 1.09, Ea: 1807.2}
  - {P: 0.010000000000000004 atm, A: 2.47e+07, b: 0.993, Ea: 1994.9}
  - {P: 0.10000000000000005 atm, A: 2.47e+08, b: 0.704, Ea: 2596.2}
  - {P: 0.9999999999999999 atm, A: 1.42e+10, b: 0.209, Ea: 3934.2}
  - {P: 9.999999999999991 atm, A: 3.45e+13, b: -0.726, Ea: 6944.3}
  - {P: 99.99999999999986 atm, A: 3.31e+14, b: -0.866, Ea: 1.09657e+04}
  - {P: 999.9999999999997 atm, A: 16.5, b: 3.17, Ea: 9399.8}
- equation: C3H6 + OH <=> C3H5OH + H  # Reaction 330
  type: pressure-dependent-Arrhenius
  rate-constants:
  - {P: 1.3000000000000006e-03 atm, A: 2.67e+13, b: 0.05, Ea: 1.0611e+04}
  - {P: 0.010000000000000004 atm, A: 2.75e+13, b: 0.05, Ea: 1.0623e+04}
  - {P: 0.012999999999999998 atm, A: 2.87e+13, b: 0.04, Ea: 1.0634e+04}
  - {P: 0.02500000000000001 atm, A: 1.59e+14, b: -0.16, Ea: 1.1125e+04}
  - {P: 0.10000000000000005 atm, A: 3.1e+14, b: -0.22, Ea: 1.1407e+04}
  - {P: 0.1314999999999999 atm, A: 3.78e+14, b: -0.24, Ea: 1.1458e+04}
  - {P: 0.9999999999999999 atm, A: 9.15e+07, b: 1.42, Ea: 1.0087e+04}
  - {P: 9.999999999999991 atm, A: 3.66e+05, b: 2.14, Ea: 1.041e+04}
  - {P: 99.99999999999986 atm, A: 819.0, b: 2.84, Ea: 1.0481e+04}
- equation: C3H6 + OH <=> C2H3OH + CH3  # Reaction 331
  type: pressure-dependent-Arrhenius
  rate-constants:
  - {P: 1.3000000000000006e-03 atm, A: 1.29e+06, b: 1.65, Ea: 1233.0}
  - {P: 0.010000000000000004 atm, A: 1.82e+04, b: 2.1, Ea: 1162.0}
  - {P: 0.012999999999999998 atm, A: 2040.0, b: 2.48, Ea: 1128.0}
  - {P: 0.02500000000000001 atm, A: 288.0, b: 2.8, Ea: 1152.0}
  - {P: 0.10000000000000005 atm, A: 14.0, b: 3.21, Ea: 1208.0}
  - {P: 0.1314999999999999 atm, A: 7.71, b: 3.29, Ea: 1216.0}
  - {P: 0.9999999999999999 atm, A: 1.13e+04, b: 2.5, Ea: 3238.0}
  - {P: 9.999999999999991 atm, A: 2.41e+19, b: -1.74, Ea: 1.3107e+04}
  - {P: 99.99999999999986 atm, A: 0.33, b: 3.7, Ea: 3665.0}
- equation: C3H6 + OH <=> CH3 + CH3CHO  # Reaction 332
  type: pressure-dependent-Arrhenius
  rate-constants:
  - {P: 1.3000000000000006e-03 atm, A: 6.93e+05, b: 1.49, Ea: -536.0}
  - {P: 0.010000000000000004 atm, A: 5940.0, b: 2.01, Ea: -560.0}
  - {P: 0.012999999999999998 atm, A: 1100.0, b: 2.22, Ea: -680.0}
  - {P: 0.02500000000000001 atm, A: 107.0, b: 2.5, Ea: -759.0}
  - {P: 0.10000000000000005 atm, A: 0.783, b: 3.1, Ea: -919.0}
  - {P: 0.1314999999999999 atm, A: 0.307, b: 3.22, Ea: -946.0}
  - {P: 0.9999999999999999 atm, A: 3.16e-04, b: 4.05, Ea: -1144.0}
  - {P: 9.999999999999991 atm, A: 7.59e-06, b: 4.49, Ea: -680.0}
  - {P: 99.99999999999986 atm, A: 5.45e-05, b: 4.22, Ea: 1141.0}
- equation: C3H4-A <=> C3H4-P  # Reaction 333
  type: pressure-dependent-Arrhenius
  rate-constants:
  - {P: 0.9999999999999999 atm, A: 7.762e+39, b: -7.8, Ea: 7.8446e+04}
  - {P: 9.999999999999991 atm, A: 4.786e+48, b: -10.0, Ea: 8.8685e+04}
- equation: C3H4-P <=> C3H3 + H  # Reaction 334
  type: pressure-dependent-Arrhenius
  rate-constants:
  - {P: 0.9999999999999999 atm, A: 6.48e+30, b: -4.655, Ea: 9.39252e+04}
  - {P: 9.999999999999991 atm, A: 1.21e+25, b: -2.787, Ea: 9.23761e+04}
- equation: C3H4-A <=> C3H3 + H  # Reaction 335
  type: pressure-dependent-Arrhenius
  rate-constants:
  - {P: 0.9999999999999999 atm, A: 1.32e+31, b: -4.749, Ea: 9.20795e+04}
  - {P: 9.999999999999991 atm, A: 3.65e+25, b: -2.95, Ea: 9.06249e+04}
- equation: C3H3 + C3H4-P <=> C3H3 + C3H4-A  # Reaction 336
  rate-constant: {A: 6.14e+06, b: 1.74, Ea: 1.045e+04}
- equation: C3H4-P + O2 <=> C3H3 + HO2  # Reaction 337
  rate-constant: {A: 3.0e+13, b: 0.0, Ea: 4.263e+04}
- equation: C3H4-P + O <=> C3H3 + OH  # Reaction 338
  rate-constant: {A: 7.65e+08, b: 1.5, Ea: 8600.0}
- equation: C3H4-P + H <=> C3H3 + H2  # Reaction 339
  rate-constant: {A: 3.572e+04, b: 2.825, Ea: 4821.0}
- equation: C3H4-P + OH <=> C3H3 + H2O  # Reaction 340
  rate-constant: {A: 4.94e+06, b: 2.027, Ea: 1059.6}
- equation: C3H4-P + HO2 <=> C3H3 + H2O2  # Reaction 341
  rate-constant: {A: 0.0955, b: 4.17, Ea: 9632.8}
- equation: C3H4-P + CH3 <=> C3H3 + CH4  # Reaction 342
  rate-constant: {A: 1.8e+12, b: 0.0, Ea: 7700.0}
- equation: C3H4-P + CH3O2 <=> C3H3 + CH3O2H  # Reaction 343
  rate-constant: {A: 0.0955, b: 4.17, Ea: 9632.8}
- equation: C2H3 + C3H4-P <=> C2H4 + C3H3  # Reaction 344
  rate-constant: {A: 1.0e+12, b: 0.0, Ea: 7700.0}
- equation: C3H4-P + C3H5-A <=> C3H3 + C3H6  # Reaction 345
  rate-constant: {A: 3.0e+12, b: 0.0, Ea: 7700.0}
- equation: C3H4-A + H <=> C3H3 + H2  # Reaction 346
  rate-constant: {A: 6625.0, b: 3.095, Ea: 5522.0}
- equation: C3H4-A + O2 <=> C3H3 + HO2  # Reaction 347
  rate-constant: {A: 4.0e+13, b: 0.0, Ea: 4.132e+04}
- equation: C3H4-A + OH <=> C3H3 + H2O  # Reaction 348
  rate-constant: {A: 1.482e+05, b: 2.492, Ea: 1807.2}
- equation: C3H4-A + CH3 <=> C3H3 + CH4  # Reaction 349
  rate-constant: {A: 1.3e+12, b: 0.0, Ea: 7700.0}
- equation: C3H4-A + HO2 <=> C3H3 + H2O2  # Reaction 350
  rate-constant: {A: 0.0358, b: 4.17, Ea: 9632.8}
- equation: C3H4-A + CH3O2 <=> C3H3 + CH3O2H  # Reaction 351
  rate-constant: {A: 0.07161, b: 4.17, Ea: 9632.8}
- equation: C3H4-A + C3H5-A <=> C3H3 + C3H6  # Reaction 352
  rate-constant: {A: 2.0e+11, b: 0.0, Ea: 7700.0}
- equation: C3H4-A + H <=> C3H4-P + H  # Reaction 353
  type: pressure-dependent-Arrhenius
  duplicate: true
  rate-constants:
  - {P: 1.0000000000000002e-03 atm, A: 8.49e+10, b: 0.89, Ea: 2503.0}
  - {P: 0.039000000000000035 atm, A: 1.48e+13, b: 0.26, Ea: 4103.0}
  - {P: 0.9999999999999999 atm, A: 2.48e+15, b: -0.33, Ea: 6436.0}
  - {P: 9.999999999999991 atm, A: 2.35e+25, b: -3.23, Ea: 1.3165e+04}
  - {P: 99.99999999999986 atm, A: 1.02e+24, b: -2.67, Ea: 1.5552e+04}
- equation: C3H4-A + H <=> C3H4-P + H  # Reaction 354
  type: pressure-dependent-Arrhenius
  duplicate: true
  rate-constants:
  - {P: 1.0000000000000002e-03 atm, A: 1.0e-10, b: 0.0, Ea: 0.0}
  - {P: 0.039000000000000035 atm, A: 1.0e-10, b: 0.0, Ea: 0.0}
  - {P: 0.9999999999999999 atm, A: 1.0e-10, b: 0.0, Ea: 0.0}
  - {P: 9.999999999999991 atm, A: 1.79e+07, b: 1.98, Ea: 4521.0}
  - {P: 99.99999999999986 atm, A: 4.63e+04, b: 2.62, Ea: 4466.0}
- equation: C3H4-A + H <=> C3H5-A  # Reaction 355
  type: pressure-dependent-Arrhenius
  duplicate: true
  rate-constants:
  - {P: 1.0000000000000002e-03 atm, A: 2.21e+61, b: -15.25, Ea: 2.0076e+04}
  - {P: 0.039000000000000035 atm, A: 1.24e+52, b: -12.02, Ea: 1.7839e+04}
  - {P: 0.9999999999999999 atm, A: 4.67e+51, b: -11.45, Ea: 2.134e+04}
  - {P: 9.999999999999991 atm, A: 3.75e+48, b: -10.27, Ea: 2.2511e+04}
  - {P: 99.99999999999986 atm, A: 4.23e+43, b: -8.61, Ea: 2.2522e+04}
- equation: C3H4-A + H <=> C3H5-A  # Reaction 356
  type: pressure-dependent-Arrhenius
  duplicate: true
  rate-constants:
  - {P: 1.0000000000000002e-03 atm, A: 2.8e+38, b: -8.67, Ea: 8035.0}
  - {P: 0.039000000000000035 atm, A: 9.33e+36, b: -8.19, Ea: 7462.0}
  - {P: 0.9999999999999999 atm, A: 3.32e+30, b: -5.78, Ea: 6913.0}
  - {P: 9.999999999999991 atm, A: 2.29e+26, b: -4.32, Ea: 6163.0}
  - {P: 99.99999999999986 atm, A: 4.38e+21, b: -2.71, Ea: 5187.0}
- equation: C3H4-A + H <=> C2H2 + CH3  # Reaction 357
  type: pressure-dependent-Arrhenius
  duplicate: true
  rate-constants:
  - {P: 1.0000000000000002e-03 atm, A: 1.23e+08, b: 1.53, Ea: 4737.0}
  - {P: 0.039000000000000035 atm, A: 2.72e+09, b: 1.2, Ea: 6834.0}
  - {P: 0.9999999999999999 atm, A: 1.26e+20, b: -1.83, Ea: 1.5003e+04}
  - {P: 9.999999999999991 atm, A: 1.68e+16, b: -0.6, Ea: 1.4754e+04}
  - {P: 99.99999999999986 atm, A: 1.37e+17, b: -0.79, Ea: 1.7603e+04}
- equation: C3H4-A + H <=> C2H2 + CH3  # Reaction 358
  type: pressure-dependent-Arrhenius
  duplicate: true
  rate-constants:
  - {P: 1.0000000000000002e-03 atm, A: 1.0e-10, b: 0.0, Ea: 0.0}
  - {P: 0.039000000000000035 atm, A: 1.0e-10, b: 0.0, Ea: 0.0}
  - {P: 0.9999999999999999 atm, A: 1.23e+04, b: 2.68, Ea: 6335.0}
  - {P: 9.999999999999991 atm, A: 3.31e+08, b: 1.14, Ea: 8886.0}
  - {P: 99.99999999999986 atm, A: 1.28e+06, b: 1.71, Ea: 9774.0}
- equation: C3H4-P + H <=> C2H2 + CH3  # Reaction 359
  type: pressure-dependent-Arrhenius
  rate-constants:
  - {P: 1.0000000000000002e-03 atm, A: 2.44e+10, b: 1.04, Ea: 3980.0}
  - {P: 0.039000000000000035 atm, A: 3.89e+10, b: 0.989, Ea: 4114.0}
  - {P: 0.9999999999999999 atm, A: 3.46e+12, b: 0.442, Ea: 5463.0}
  - {P: 9.999999999999991 atm, A: 1.72e+14, b: -0.01, Ea: 7134.0}
  - {P: 99.99999999999986 atm, A: 1.9e+15, b: -0.29, Ea: 8306.0}
- equation: C3H4-P + H <=> C3H5-A  # Reaction 360
  type: pressure-dependent-Arrhenius
  rate-constants:
  - {P: 0.10000000000000005 atm, A: 1.1e+60, b: -14.56, Ea: 2.81e+04}
  - {P: 0.9999999999999999 atm, A: 4.91e+60, b: -14.37, Ea: 3.1644e+04}
  - {P: 2.0 atm, A: 3.04e+60, b: -14.19, Ea: 3.2642e+04}
  - {P: 4.999999999999996 atm, A: 9.02e+59, b: -13.89, Ea: 3.3953e+04}
  - {P: 9.999999999999991 atm, A: 2.2e+59, b: -13.61, Ea: 3.49e+04}
  - {P: 99.99999999999986 atm, A: 1.6e+55, b: -12.07, Ea: 3.75e+04}
- equation: C2H2 + CH3 <=> C3H5-A  # Reaction 361
  type: pressure-dependent-Arrhenius
  rate-constants:
  - {P: 0.10000000000000005 atm, A: 8.2e+53, b: -13.32, Ea: 3.32e+04}
  - {P: 0.9999999999999999 atm, A: 2.68e+53, b: -12.82, Ea: 3.573e+04}
  - {P: 2.0 atm, A: 3.64e+52, b: -12.46, Ea: 3.6127e+04}
  - {P: 4.999999999999996 atm, A: 1.04e+51, b: -11.89, Ea: 3.6476e+04}
  - {P: 9.999999999999991 atm, A: 4.4e+49, b: -11.4, Ea: 3.67e+04}
  - {P: 99.99999999999986 atm, A: 3.8e+44, b: -9.63, Ea: 3.76e+04}
- equation: C3H4-P + O <=> CH3 + HCCO  # Reaction 362
  rate-constant: {A: 7.3e+12, b: 0.0, Ea: 2250.0}
- equation: C3H4-P + O <=> C2H4 + CO  # Reaction 363
  rate-constant: {A: 1.0e+13, b: 0.0, Ea: 2250.0}
- equation: C3H4-P + O <=> C2H3 + HCO  # Reaction 364
  rate-constant: {A: 3.2e+12, b: 0.0, Ea: 2010.0}
- equation: C3H4-A + O <=> C2H4 + CO  # Reaction 365
  rate-constant: {A: 2.0e+07, b: 1.8, Ea: 1000.0}
- equation: C3H4-A + O <=> C2H2 + CH2O  # Reaction 366
  rate-constant: {A: 3.0e-03, b: 4.61, Ea: -4243.0}
- equation: C3H4-P + HO2 => C2H4 + CO + OH  # Reaction 367
  rate-constant: {A: 3.0e+12, b: 0.0, Ea: 1.9e+04}
- equation: C3H4-A + HO2 => C2H4 + CO + OH  # Reaction 368
  rate-constant: {A: 1.0e+11, b: 0.0, Ea: 1.4e+04}
- equation: C3H4-A + HO2 => CH2 + CH2CO + OH  # Reaction 369
  rate-constant: {A: 4.0e+12, b: 0.0, Ea: 1.9e+04}
- equation: C3H3 + HO2 => C2H3 + CO + OH  # Reaction 370
  rate-constant: {A: 8.0e+11, b: 0.0, Ea: 0.0}
- equation: C3H3 + HCO <=> C3H4-A + CO  # Reaction 371
  rate-constant: {A: 2.5e+13, b: 0.0, Ea: 0.0}
- equation: C3H3 + HCO <=> C3H4-P + CO  # Reaction 372
  rate-constant: {A: 2.5e+13, b: 0.0, Ea: 0.0}
- equation: C3H3 + O2 <=> CH2CO + HCO  # Reaction 373
  rate-constant: {A: 1.7e+05, b: 1.7, Ea: 1500.0}
- equation: C3H3 + OH <=> C2H2 + CH2O  # Reaction 374
  rate-constant: {A: 2.0e+12, b: 0.0, Ea: 0.0}
- equation: C3H3 + OH <=> C2H3 + HCO  # Reaction 375
  rate-constant: {A: 1.0e+13, b: 0.0, Ea: 0.0}
- equation: C3H3 + OH <=> C2H4 + CO  # Reaction 376
  rate-constant: {A: 1.0e+13, b: 0.0, Ea: 0.0}
- equation: CH3CHCO + OH <=> C2H5 + CO2  # Reaction 377
  rate-constant: {A: 1.73e+12, b: 0.0, Ea: -1010.0}
- equation: CH3CHCO + OH <=> CO + SC2H4OH  # Reaction 378
  rate-constant: {A: 2.0e+12, b: 0.0, Ea: -1010.0}
- equation: CH3CHCO + H <=> C2H5 + CO  # Reaction 379
  rate-constant: {A: 4.4e+12, b: 0.0, Ea: 1459.0}
- equation: CH3CHCO + O <=> CH3CHO + CO  # Reaction 380
  rate-constant: {A: 3.2e+12, b: 0.0, Ea: -437.0}
- equation: C2H3 + HCO <=> C2H3CHO  # Reaction 381
  rate-constant: {A: 1.81e+13, b: 0.0, Ea: 0.0}
